# Supplementary material for: Integration of shot-gun proteomics and bioinformatics analysis to explore plant hormone responses
Source: BMC Bioinformatics. 2012 Sep 11;13(Suppl 15):S8. doi: 10.1186/1471-2105-13-S15-S8 (PMC3439724; doi:10.1186/1471-2105-13-S15-S8)
Supplement: Additional file 2 — Protein classification software for organelles enrichment analysis. The package was developed by Python. For usage, open the code in text editor and type the key word in Keywords function. Follow the instruction at the beginning of the package. [file 1471-2105-13-S15-S8-S2.py]

#!/usr/bin/env python
import re;
import sys;
import os.path;
import getopt;

'''
Usage:
  python Gene_grouping.py -f sourcefile -r database

	-f 	<name of DTASelect-Filter file>
 		Default: NONE.	#Must be specified.
 		
	-r 	<name of reference file>
 		Default: NONE.	#Must be specified.
'''


Keywords = ['chlorop', 'mitochon', 'cytosol'];

#DTASelect_filter
class Database:
	'''Represent one filterFile'''
	
	def __init__(self, filename):
		'''Initializes the filter's data.'''
		self.__iGenemap = {};	# dictionaries for keeping genes 	
							# value = 0x1: chlorop
	 					     	# value = 0x2: mitochon
							# value = 0x4: cytosol
							# combined, e.g. value=0x3: chlorop + mitochon
									
		self.__filename = filename;

	def parse(self):
		# if no mode is specified, 'r'ead mode is assumed by default
		print "Reading Database...";
		f = file(self.__filename);
		position = 0;
		while True:
			line = f.readline()
			if len(line) == 0: # Zero length indicates EOF
				break;
				
			linemembers = re.split('\t', line);	
			if( len(linemembers) == 15 ):
				#print "\n\n----this is a line of gene description----";
				object_name = linemembers[2];
				relation_type = linemembers[3];
				Go_term =linemembers[4];
				#print "object_name =", object_name, "Go_term =",  Go_term;
				
				#grouping them to 'Trypsin', 'Keratin.contaminant' and others
				s = linemembers[2] +';\t'+linemembers[4];								
				for i in range(len(Keywords)):
					groupID = -1;	
					if(re.search(Keywords[i], linemembers[4], re.I) != None):
						groupID = 1<<i;
					if(groupID > 0):
						if self.__iGenemap.has_key(object_name) == False:				
							self.__iGenemap[object_name] = groupID;
						else:
							self.__iGenemap[object_name] = self.__iGenemap[object_name] | groupID;  
			
		print "Reading Finished...";

	def show(self):
		print self.__iGenemap;
				

#DTASelect_filter file
class FilterFile:
	'''Represent one filterFile'''
	
	def __init__(self, filename):
		'''Initializes the filter's data.'''
		self.__iGene_group = [ {}, {}, {}, {} ]; 	
							# 0. chlorop
	 					     	# 1. mitochon
							# 2. cytosol
							# 3. others
		self.__filename = filename;

	def parse(self):
		# if no mode is specified, 'r'ead mode is assumed by default
		print "Parsing Filter File...";
		f = file(self.__filename);
		position = 0;
		while True:
			line = f.readline()
			if len(line) == 0: # Zero length indicates EOF
				break;
			position = position + 1;
			#the 2th line of the filter file is the sample 
			#if(position == 2):
			#	print 'src=%s' % line;
			#	self.__source = line;
				
			linemembers = re.split('\t', line);	
			if(len(linemembers) == 9 and linemembers[0] != 'Locus'):
				#print "\n\n----this is a line of gene description----";
				gene_name = linemembers[0];
				gene_description = linemembers[8];
				#print "gene name =", gene_name, "function =",  gene_description;
				
				#grouping them to 'chlorop', 'mitochon', 'cytosol', and others	
				#				
				if db._Database__iGenemap.has_key(gene_name) == True:
					groupID = db._Database__iGenemap[gene_name];# groupID is a combined Index, and need to be parsed 
					i = 0;
					while(groupID):
						if(groupID & 1):
							self.__iGene_group[i][gene_name] = gene_description;
						groupID = groupID >> 1;
						i = i+1;
							
				else:
					self.__iGene_group[3][gene_name] = gene_description;
					
		
		print "Parsing Finished...";
		result = file("result.txt", 'w');
		print >> result, "Chlorop genes = \n", self.__iGene_group[0].keys(); 
		print >> result, "\n\nMitochon genes = \n", self.__iGene_group[1].keys();  
		print >> result, "\n\nCytosol genes = \n", self.__iGene_group[2].keys();
		print >> result, "\n\nother genes = \n", self.__iGene_group[3].keys();  
		

	def summary(self):
		print "# of chlorop genes  =  %d" % len(self.__iGene_group[0].keys());
		print "# of mitochon genes  =  %d" % len(self.__iGene_group[1].keys());
		print "# of cytosol genes  =  %d" % len(self.__iGene_group[2].keys());
		print "# of other genes   =  %d" % len(self.__iGene_group[3].keys());
		
		print "save to result.txt";

	

def usage():
	print 'Usage:\n  python ' + sys.argv[0] + ' -f sourcefile -r database'; 
	print '\n\t-f \t<name of DTASelect-Filter file>\n \
		Default: NONE.	#Must be specified.\n \
		\n\t-r \t<name of reference file>\n \
		Default: NONE.	#Must be specified.'

			
srcDir='';
filters=[];

try:
	opts, args=getopt.getopt(sys.argv[1:], "hf:r:", ["file="]);
except getopt.GetoptError, err:
	print str(err);
	usage();
	sys.exit(2);

for opt, arg in opts:
	if opt == "-f":
		fname = arg;
	if opt=="-r":
		rname = arg;
	elif opt in ("-h", "--help"):
		usage();
		sys.exit();


db = Database(rname);
db.parse();
#db.show();

srcfile = FilterFile(fname);

srcfile.parse();

srcfile.summary();
