# Supplementary material for: Integration of shot-gun proteomics and bioinformatics analysis to explore plant hormone responses
Source: BMC Bioinformatics. 2012 Sep 11;13(Suppl 15):S8. doi: 10.1186/1471-2105-13-S15-S8 (PMC3439724; doi:10.1186/1471-2105-13-S15-S8)
Supplement: Additional file 3 — All differentially expressed proteins in zeatin treated sample. The list was generated by PatternLab. The data from DTASelect were normalized by Row Sigma method and processed by TFold pairwise analysis. The minimum signal in all classes is 2. The cutoff of fold change, p-value and Benjamin-Hochberg (BH) theoretical false-positive rate are 2.0, 0.05 and 0.1, respectively. [file 1471-2105-13-S15-S8-S3.xls]

## Sheet: report(min 2 all class, 2.0 0.0
Gene Locus	Fold change	pValue	Signal+	Signal-	Description
AT3G09790.1	24.4214	0.00274281	0.0720003	0.00294824	| Symbol: UBQ8 | polyubiquitin (UBQ8), identical to polyubiquitin (ubq8) GI:870793, GB:L05917 (Arabidopsis thaliana) (Genetics 139 (2), 921-939 (1995)) | chr3:3003867-3006197 REVERSE | Aliases: F11F8.38
AT2G39390.1	20.4622	0.0242574	0.0603275	0.00294824	| Symbol: None | 60S ribosomal protein L35 (RPL35B) | chr2:16457738-16458956 REVERSE | Aliases: F12L6.5, F12L6_5
AT4G23460.1	17.5268	0.0248757	0.0516733	0.00294824	| Symbol: None | beta-adaptin, putative, strong similarity to SP:Q10567 Adapter-related protein complex 1 beta 1 subunit (Beta-adaptin 1) (Homo sapiens), beta-adaptin (Drosophila melanogaster) GI:434902; contains Pfam profile: PF01602 Adaptin N terminal region | chr4:12243681-12248960 REVERSE | Aliases: F16G20.160, F16G20_160
AT3G53520.1	15.4358	0.00143465	0.0455084	0.00294824	| Symbol: UXS1 | NAD-dependent epimerase/dehydratase family protein, similar to UDP-glucuronic acid decarboxylase Uxs1p from Filobasidiella neoformans GI:14318327; contains Pfam profile PF01370 NAD dependent epimerase/dehydratase family | chr3:19852613-19855285 FORWARD | Aliases: ATUXS1, F4P12.220, UDP GLUCURONIC ACID DECARBOXYLASE 1
AT4G12600.1	14.1903	0.000776029	0.0418365	0.00294824	| Symbol: None | ribosomal protein L7Ae/L30e/S12e/Gadd45 family protein, Similar to NHP2/L7Ae family proteins, see SWISSPROT:P32495 and PMID:2063628. | chr4:7453199-7454478 FORWARD | Aliases: T1P17.190, T1P17_190
AT2G42310.1	10.3648	0.0149339	0.030558	0.00294824	| Symbol: None | expressed protein | chr2:17632290-17632967 FORWARD | Aliases: MHK10.3, MHK10_3
AT4G22010.1	9.6975	0.00641354	0.0285906	0.00294824	| Symbol: SKS4 | multi-copper oxidase type I family protein, similar to pollen-specific BP10 protein (SP:Q00624)(Brassica napus); contains Pfam profile: PF00394 Multicopper oxidase | chr4:11663336-11666727 FORWARD | Aliases: F1N20.110, F1N20_110, SKS4
AT5G17710.1	9.07478	0.0187977	0.0267547	0.00294824	| Symbol: EMB1241 | co-chaperone grpE family protein, similar to co-chaperone CGE1 precursor isoform a (Chlamydomonas reinhardtii) GI:15384277; contains Pfam profile PF01025: co-chaperone GrpE | chr5:5839345-5841692 REVERSE | Aliases: EMB1241, EMBRYO DEFECTIVE 1241, MVA3.60, MVA3_60
AT4G36530.1	8.45205	0.0395854	0.0249187	0.00294824	| Symbol: None | hydrolase, alpha/beta fold family protein, low similarity to hydrolase (Sphingomonas sp.) GI:3426124; contains Pfam profile PF00561: hydrolase, alpha/beta fold family | chr4:17239961-17241940 REVERSE | Aliases: AP22.96, AP22_96
AT2G33430.1	8.45205	0.0395854	0.0249187	0.00294824	| Symbol: None | plastid developmental protein DAG, putative, similar to DAG protein, chloroplast precursor (Garden snapdragon) SWISS-PROT:Q38732 | chr2:14169766-14172118 FORWARD | Aliases: F4P9.20, F4P9_20
AT5G45280.1	8.40747	0.00803945	0.0247873	0.00294824	| Symbol: None | pectinacetylesterase, putative, similar to pectinacetylesterase precursor GI:1431629 from (Vigna radiata) | chr5:18362822-18366922 FORWARD | Aliases: K9E15.6, K9E15_6
AT3G18600.1	8.3629	0.00143716	0.0246559	0.00294824	| Symbol: None | DEAD/DEAH box helicase, putative, non-consensus acceptor splice site AT at exon 2; similar to DEAD box helicase protein GB:NP_006764 from (Homo sapiens), contains Pfam profile: PF00270 DEAD/DEAH box helicase | chr3:6399600-6403353 REVERSE | Aliases: K24M9.9
ATCG00170.1	8.3629	0.00143716	0.0246559	0.00294824	| Symbol: RPOC2 | RNA polymerase beta' subunit-2 | chrC:15938-20068 REVERSE | Aliases: RPOC2
AT1G26340.1	7.74017	0.00111654	0.0228199	0.00294824	| Symbol: B5 #6 | cytochrome b5, putative, similar to cytochrome b5 GB:BAA74839 GI:4240120 from (Arabidopsis thaliana) | chr1:9113887-9114958 FORWARD | Aliases: F28B23.1
AT3G58740.1	7.74017	0.00111654	0.0228199	0.00294824	| Symbol: None | citrate synthase, glyoxysomal, putative, strong similarity to SP:P49299 Citrate synthase, glyoxysomal precursor {Cucurbita maxima}; contains Pfam profile PF00285: Citrate synthase | chr3:21731750-21734767 REVERSE | Aliases: T20N10.90
AT5G44320.1	7.6956	0.0115847	0.0226885	0.00294824	| Symbol: None | eukaryotic translation initiation factor 3 subunit 7, putative / eIF-3 zeta, putative / eIF3d, putative, similar to initiation factor 3d (Arabidopsis thaliana) GI:12407755, SP:O15371 Eukaryotic translation initiation factor 3 subunit 7 (eIF-3 zeta) (eIF3 p66) (eIF3d) {Homo sapiens}; contains Pfam profile PF05091: Eukaryotic translation initiation factor 3 subunit 7 (eIF-3) | chr5…
AT2G10940.1	7.17205	0.00775624	0.0473444	0.00660124	| Symbol: None | protease inhibitor/seed storage/lipid transfer protein (LTP) family protein, similar to proline-rich cell wall protein (Medicago sativa) GI:3818416; contains Pfam profile PF00234 Protease inhibitor/seed storage/LTP family | chr2:4317494-4319185 REVERSE | Aliases: F15K19.1, F15K19_1
AT2G45140.1	7.17205	0.00775624	0.0473444	0.00660124	| Symbol: None | vesicle-associated membrane protein, putative / VAMP, putative, similar to VAP27 GI:6688926 (Nicotiana plumbaginifolia) | chr2:18617881-18620365 FORWARD | Aliases: T14P1.5
AT1G22920.1	7.11745	0.0106417	0.020984	0.00294824	| Symbol: AJH1 | COP9 signalosome subunit 5B / CSN subunit 5B (CSN5B) / c-JUN coactivator protein AJH1, putative (AJH1), COP9 complex subunit CSN5-1; identical to Arabidopsis homologs of a c-Jun coactivator AJH1 GI:3641314 from (Arabidopsis thaliana); identical to cDNA CSN complex subunit 5B (CSN5B) GI:18056662; contains Pfam profile PF01398: Mov34/MPN/PAD-1 family | chr1:8109703-8112040 REVERSE …
AT5G63180.1	7.11745	0.0106417	0.020984	0.00294824	| Symbol: None | pectate lyase family protein, similar to pectate lyase GP:14289169 from (Salix gilgiana) | chr5:25358180-25360345 REVERSE | Aliases: MDC12.15, MDC12_15
AT1G18450.1	7.07287	0.0025583	0.0208526	0.00294824	| Symbol: ATARP4 | actin-related protein 4 (ARP4), neary identical to actin-related protein 4 (ARP4) (Arabidopsis thaliana) GI:21427463; contains Pfam profile PF00022: Actin; supporting cDNA gi:21427462:gb:AF507912.1: | chr1:6348100-6351966 FORWARD | Aliases: ACTIN RELATED PROTEIN, ACTIN RELATED PROTEIN 4, ARP4, F15H18.8, F15H18_8
AT5G15550.1	7.07287	0.0025583	0.0208526	0.00294824	| Symbol: None | transducin family protein / WD-40 repeat family protein, similar to YTM1 - Homo sapiens, EMBL:AF242546; contains Pfam PF00400: WD domain, G-beta repeat (7 copies,1 weak); | chr5:5058752-5062090 REVERSE | Aliases: T20K14.160, T20K14_160
AT5G05170.1	7.07287	0.0025583	0.0208526	0.00294824	| Symbol: CESA3 | cellulose synthase, catalytic subunit (Ath-B), nearly identical to gi:2827143, cellulose synthase, catalytic subunit (Ath-B) | chr5:1530175-1535383 REVERSE | Aliases: ATCESA3, ATH B, CELLULASE SYNTHASE 3, CEV1, CONSTITUTIVE EXPRESSION OF VSP1 1, ISOXABEN RESISTANT 1, IXR1, K2A11.4, K2A11_4
AT5G08260.1	6.49472	0.0344807	0.019148	0.00294824	| Symbol: SCPL35 | serine carboxypeptidase S10 family protein, similar to Serine carboxypeptidase II chains A and B (SP:P08819) (EC 3.4.16.6) (Triticum aestivum (Wheat)); carboxypeptidase D - Triticum aestivum, PIR:A29639 | chr5:2657168-2661413 FORWARD | Aliases: F8L15.17, SCPL35
AT5G51570.1	6.45014	0.00134013	0.0190166	0.00294824	| Symbol: None | band 7 family protein, similar to hypersensitive-induced response protein (Zea mays) GI:7716468; contains Pfam profile PF01145: SPFH domain / Band 7 family | chr5:20966652-20968723 FORWARD | Aliases: K17N15.12, K17N15_12
AT1G05520.1	6.45014	0.00134013	0.0190166	0.00294824	| Symbol: None | transport protein, putative, similar to Swiss-Prot:Q15436 protein transport protein Sec23A (Homo sapiens) | chr1:1630899-1635710 REVERSE | Aliases: T25N20.17
AT1G64390.1	6.45014	0.00134013	0.0190166	0.00294824	| Symbol: None | endo-1,4-beta-glucanase, putative / cellulase, putative, similar to endo-beta-1,4-glucanase GI:4972236 from (Fragaria x ananassa) (Plant Mol. Biol. 40, 323-332 (1999)) | chr1:23914782-23918892 FORWARD | Aliases: F15H21.9, F15H21_9
AT5G21060.1	6.45014	0.00134013	0.0190166	0.00294824	| Symbol: None | homoserine dehydrogenase family protein, similar to aspartokinase-homoserine dehydrogenase (Glycine max) GI:2970447, GI:2970556; contains Pfam profile PF00742: Homoserine dehydrogenase | chr5:7148980-7152866 REVERSE | Aliases: T10F18.90, T10F18_90
AT1G80070.1	6.45014	0.00134013	0.0190166	0.00294824	| Symbol: SUS2 | splicing factor, putative, strong similarity to splicing factor Prp8 (Homo sapiens) GI:3661610; contains Pfam profile PF01398: Mov34/MPN/PAD-1 family | chr1:30122945-30132704 FORWARD | Aliases: ABNORMAL SUSPENSOR 2, EMB14, EMB158, EMB177, EMB33, EMBRYO DEFECTIVE 14, EMBRYO DEFECTIVE 177, EMBRYO DEFECTIVE 33, F18B13.15, F18B13_15
AT2G47960.1	6.40557	0.0188793	0.0188852	0.00294824	| Symbol: None | expressed protein | chr2:19632684-19636180 FORWARD | Aliases: F17A22.35
AT3G53260.1	6.35759	0.0143155	0.0419679	0.00660124	| Symbol: PAL2 | phenylalanine ammonia-lyase 2 (PAL2), nearly identical to SP:P45724 | chr3:19755029-19757758 REVERSE | Aliases: T4D2.190
AT5G47690.1	6.04159	0.0309625	0.0325253	0.00538357	| Symbol: None | similar to expressed protein [Arabidopsis thaliana] (TAIR:At1g77600.1); similar to P0677H08.21 [Oryza sativa (japonica cultivar-group)] (GB:NP_915668.1) | chr5:19334951-19344605 FORWARD | Aliases: MNJ7.28
AT1G28540.1	5.82742	0.0152623	0.0171806	0.00294824	| Symbol: None | expressed protein | chr1:10035650-10036927 FORWARD | Aliases: F3M18.29
AT5G61310.1	5.82742	0.0152623	0.0171806	0.00294824	| Symbol: None | cytochrome c oxidase subunit Vc, putative / COX5C, putative, similar to cytochrome c oxidase subunit 5c (Helianthus annuus) GI:18409602; contains Pfam profile PF05799: Cytochrome c oxidase subunit Vc (COX5C) | chr5:24670648-24672086 REVERSE | Aliases: MFB13.16, MFB13_16
AT5G16760.1	5.82742	0.0152623	0.0171806	0.00294824	| Symbol: None | Encodes a inositol 1,3,4-trisphosphate 5/6-kinase. | chr5:5509677-5511235 FORWARD | Aliases: F5E19.100, F5E19_100, INOSITOL 1,3,4 TRISPHOSPHATE 5/6 KINASE
AT1G62180.1	5.82742	0.0152623	0.0171806	0.00294824	| Symbol: APR2 | 5'-adenylylsulfate reductase 2, chloroplast (APR2) (APSR) / adenosine 5'-phosphosulfate 5'-adenylylsulfate (APS) sulfotransferase 2 / 3'-phosphoadenosine-5'-phosphosulfate (PAPS) reductase homolog 43 (PRH-43), identical to SP:P92981 5'-adenylylsulfate reductase 2, chloroplast precursor (EC 1.8.4.9) (Adenosine 5'-phosphosulfate 5'-adenylylsulfate sulfotransferase 2) (APS sulfotran…
AT3G02110.1	5.82742	0.0152623	0.0171806	0.00294824	| Symbol: SCPL25 | serine carboxypeptidase S10 family protein, similar to serine carboxypeptidase II (CP-MII) GB:CAA70815 (SP:P08818) (Hordeum vulgare) | chr3:370777-373729 REVERSE | Aliases: F1C9.10, F1C9_10, SCPL25
AT2G47320.1	5.82742	0.0152623	0.0171806	0.00294824	| Symbol: None | peptidyl-prolyl cis-trans isomerase cyclophilin-type family protein, contains Pfam domain, PF00160: peptidyl-prolyl cis-trans isomerase, cyclophilin-type | chr2:19434442-19435987 FORWARD | Aliases: T8I13.16
AT1G30680.1	5.82742	0.0152623	0.0171806	0.00294824	| Symbol: None | toprim domain-containing protein, contains Pfam profile: PF01751 toprim domain | chr1:10881579-10886407 FORWARD | Aliases: None
AT5G18280.1	5.82742	0.0152623	0.0171806	0.00294824	| Symbol: ATAPY2 | apyrase (APY2), identical to apyrase GI:6006801, GI:7672685 from (Arabidopsis thaliana) | chr5:6050566-6054343 REVERSE | Aliases: APYRASE, APYRASE 2, MRG7.24, MRG7_24
AT2G06040.1	5.82742	0.0152623	0.0171806	0.00294824	| Symbol: None | expressed protein | chr2:2354031-2355495 REVERSE | Aliases: F5K7.20, F5K7_20
AT5G03650.1	5.82742	0.0152623	0.0171806	0.00294824	| Symbol: SBE2.2 | 1,4-alpha-glucan branching enzyme / starch branching enzyme class II (SBE2-2), identical to starch branching enzyme class II (Arabidopsis thaliana) GI:726490 | chr5:931937-937640 FORWARD | Aliases: F17C15.70, F17C15_70, STARCH BRANCHING ENZYME 2.2
AT4G19710.2	5.82742	0.0152623	0.0171806	0.00294824	| Symbol: None | bifunctional aspartate kinase/homoserine dehydrogenase, putative / AK-HSDH, putative, similar to gb:X71364 (PIR:S46497) aspartate kinase / homoserine dehydrogenase from Arabidopsis thaliana | chr4:10724865-10729681 FORWARD | Aliases: T16H5.70, T16H5_70
AT2G35240.1	5.78284	0.00490573	0.0170492	0.00294824	| Symbol: None | plastid developmental protein DAG, putative, similar to plastid protein (Arabidopsis thaliana) gi:2246378:emb:CAB06698 | chr2:14852051-14853383 REVERSE | Aliases: T4C15.9, T4C15_9
AT3G04550.1	5.78284	0.00490573	0.0170492	0.00294824	| Symbol: None | expressed protein | chr3:1225928-1227442 FORWARD | Aliases: F7O18.2, F7O18_2
AT5G40200.1	5.78284	0.00490573	0.0170492	0.00294824	| Symbol: None | DegP protease, putative, contains similarity to DegP2 protease GI:13172275 from (Arabidopsis thaliana) | chr5:16087558-16090542 FORWARD | Aliases: MSN9.100, MSN9_100
AT2G25140.1	5.78284	0.00490573	0.0170492	0.00294824	| Symbol: None | heat shock protein 100, putative / HSP100, putative / heat shock protein clpB, putative / HSP100/ClpB, putative, similar to HSP100/ClpB GI:9651530 (Phaseolus lunatus) | chr2:10704782-10709231 REVERSE | Aliases: F13D4.100, F13D4_100
AT4G33360.1	5.4635	0.00582121	0.0360658	0.00660124	| Symbol: None | terpene cyclase/mutase-related, low similarity to squalene-hopene cyclase from Zymomonas mobilis (SP:P33990) | chr4:16067675-16069377 REVERSE | Aliases: F17M5.120, F17M5_120
AT5G03660.1	5.16012	0.00178323	0.0152133	0.00294824	| Symbol: None | expressed protein, low similarity to outer surface protein F (Borrelia burgdorferi) GI:466482; contains Pfam profile PF04949: Family of unknown function (DUF662) | chr5:937976-940057 FORWARD | Aliases: F17C15.80, F17C15_80
AT2G23820.2	5.16012	0.00178323	0.0152133	0.00294824	| Symbol: None | metal-dependent phosphohydrolase HD domain-containing protein, contains Pfam profile PF01966: HD domain | chr2:10147656-10149979 FORWARD | Aliases: T29E15.2, T29E15_2
AT5G48900.1	5.16012	0.00178323	0.0152133	0.00294824	| Symbol: None | pectate lyase family protein, similar to pectate lyase GP:14531296 from (Fragaria x ananassa); non-consensus AG donor splice site at exon 2 | chr5:19842363-19846318 FORWARD | Aliases: K19E20.1, K19E20_1
AT1G28290.1	5.16012	0.00178323	0.0152133	0.00294824	| Symbol: None | pollen Ole e 1 allergen and extensin family protein, similar to arabinogalactan protein (Daucus carota) GI:11322245; contains Pfam profile PF01190: Pollen proteins Ole e I family | chr1:9889112-9890980 REVERSE | Aliases: F3H9.6, F3H9_6
AT5G13260.1	5.16012	0.00178323	0.0152133	0.00294824	| Symbol: None | expressed protein | chr5:4243031-4246880 FORWARD | Aliases: T31B5.80, T31B5_80
AT4G05410.1	5.16012	0.00178323	0.0152133	0.00294824	| Symbol: None | transducin family protein / WD-40 repeat family protein, contains 6 WD-40 repeats (PF00400); U3 snoRNP-associated 55-kDa protein, Homo sapiens, gb:NP_004695; Vegetatible incompatibility protein HET-E-1 (SP:Q00808) (Podospora anserina) | chr4:2742929-2745624 REVERSE | Aliases: C6L9.90, C6L9_90
AT5G19320.1	5.16012	0.00178323	0.0152133	0.00294824	| Symbol: RANGAP2 | RAN GTPase activating protein 2 (RanGAP2), identical to RAN GTPase activating protein 2 GI:6708468 from (Arabidopsis thaliana) | chr5:6505112-6507410 REVERSE | Aliases: RAN GTPASE ACTIVATING PROTEIN 2
AT5G20830.1	5.16012	0.00178323	0.0152133	0.00294824	| Symbol: SUS1 | sucrose synthase / sucrose-UDP glucosyltransferase (SUS1), identical to SP:P49040 Sucrose synthase (EC 2.4.1.13) (Sucrose-UDP glucosyltransferase) {Arabidopsis thaliana} | chr5:7050228-7054121 REVERSE | Aliases: ASUS1, ATSUS1, SUCROSE SYNTHASE 1, T1M15.230, T1M15_230
AT4G14710.1	5.11554	0.0336494	0.0150819	0.00294824	| Symbol: None | iron-deficiency-responsive protein, putative, strong similarity to iron-deficiency induced gene (Hordeum vulgare) GI:14522834; contains Pfam profile PF03079: ARD/ARD' family | chr4:8424675-8426550 REVERSE | Aliases: DL3395C, FCAALL.141
AT1G06650.1	5.11554	0.0336494	0.0150819	0.00294824	| Symbol: None | 2-oxoglutarate-dependent dioxygenase, putative, similar to 2A6 (GI:599622) and tomato ethylene synthesis regulatory protein E8 (SP:P10967); contains Pfam profile: PF00671 Iron/Ascorbate oxidoreductase family | chr1:2035883-2037362 FORWARD | Aliases: F12K11.26, F12K11_26
AT4G01560.1	5.11554	0.0336494	0.0150819	0.00294824	| Symbol: None | brix domain-containing protein, contains Pfam domain, PF04427: Brix domain | chr4:677054-679229 REVERSE | Aliases: F11O4.6, F11O4_6
AT1G73180.1	5.11554	0.0336494	0.0150819	0.00294824	| Symbol: None | eukaryotic translation initiation factor-related, similar to eukaryotic translation initiation factor 2A (GI:21956484) (Homo sapiens); similar to Eukaryotic translation initiation factor 3 subunit 9 (eIF-3 eta) (eIF3 p116) (eIF3 p110) (eIF3b) (Swiss-Prot:P55884) (Homo sapiens) | chr1:27521577-27525290 FORWARD | Aliases: T18K17.15, T18K17_15
AT2G20450.1	4.93188	0.0266903	0.182691	0.0370428	| Symbol: None | 60S ribosomal protein L14 (RPL14A) | chr2:8820947-8822332 FORWARD | Aliases: T13C7.4, T13C7_4
AT5G54580.1	4.60424	0.0143512	0.0247873	0.00538357	| Symbol: None | RNA recognition motif (RRM)-containing protein, low similarity to RNA-binding protein RGP-3 (Nicotiana sylvestris) GI:1009363; contains InterPro entry IPR000504: RNA-binding region RNP-1 (RNA recognition motif) (RRM) | chr5:22188445-22190203 FORWARD | Aliases: MRB17.8, MRB17_8
AT2G19520.1	4.55543	0.0334684	0.0245245	0.00538357	| Symbol: FVE | WD-40 repeat protein (MSI4), contains 6 (4 significant) WD-40 repeats (PF0400); identical to WD-40 repeat protein MSI4 (SP:O22607) (Arabidopsis thaliana) | chr2:8463018-8466594 FORWARD | Aliases: ACG1, ATMSI4, F3P11.12, F3P11_12, FVE, MSI4, MULTICOPY SUPPRESSOR OF IRA1 4, NFC04, NFC4, NUCLEOSOME/CHROMATIN ASSEMBLY FACTOR GROUP C, WD 40 REPEAT PROTEIN MSI4
AT5G64140.1	4.53739	0.0248624	0.0133773	0.00294824	| Symbol: RPS28 | 40S ribosomal protein S28 (RPS28C) | chr5:25684550-25685518 REVERSE | Aliases: MHJ24.12, MHJ24_12, RIBOSOMAL PROTEIN S28
AT4G26840.1	4.53739	0.0248624	0.0133773	0.00294824	| Symbol: SUM1 | ubiquitin-like protein (SMT3), identical to Ubiquitin-like protein SMT3 SP:P55852 from(Arabidopsis thaliana); identical to cDNA SMT3 protein GI:1707371 | chr4:13497334-13498733 FORWARD | Aliases: F10M23.180, F10M23_180, SMALL UBIQUITIN LIKE MODIFIER 1, SUMO 1, SUMO1
AT5G03455.1	4.53739	0.0248624	0.0133773	0.00294824	| Symbol: CDC25 | rhodanese-like domain-containing protein, contains Rhodanese-like domain PF:00581 | chr5:862558-864107 FORWARD | Aliases: ARATH;CDC25
AT3G44380.1	4.53739	0.0248624	0.0133773	0.00294824	| Symbol: None | expressed protein, predicted proteins, Arabidopsis thaliana | chr3:16047170-16047867 REVERSE | Aliases: T22K7.60
AT1G50020.1	4.53739	0.0248624	0.0133773	0.00294824	| Symbol: None | expressed protein | chr1:18522758-18525363 REVERSE | Aliases: F2J10.10, F2J10_10
AT1G10370.1	4.53739	0.0248624	0.0133773	0.00294824	| Symbol: ATGSTU17 | glutathione S-transferase, putative (ERD9), similar to glutathione S-transferase TSI-1 (Aegilops tauschii) gi:2190992 gb:AAD10129; similar to ESTs gb:R29860, emb:Z29757, and emb:Z29758; identical to cDNA ERD9 mRNA for glutathione S-transferase, GI:15375407, glutathione S-transferase (Arabidopsis thaliana) GI:15375408 | chr1:3397083-3398359 REVERSE | Aliases: F14N23.26, F14N23…
AT5G53400.1	4.53739	0.0248624	0.0133773	0.00294824	| Symbol: None | nuclear movement family protein, contains Pfam profile: PF03593 nuclear movement protein | chr5:21678689-21680798 FORWARD | Aliases: MYN8.1, MYN8_1
AT5G59950.1	4.53739	0.0248624	0.0133773	0.00294824	| Symbol: None | RNA and export factor-binding protein, putative | chr5:24157323-24159084 FORWARD | Aliases: MMN10.26, MMN10_26
AT5G21326.1	4.53739	0.0248624	0.0133773	0.00294824	| Symbol: None | protein kinase family protein / NAF domain-containing protein, contains Pfam profiles: PF00069 protein kinase domain, PF03822 NAF domain | chr5:7217343-7222010 FORWARD | Aliases: None
AT1G05350.1	4.53739	0.0248624	0.0133773	0.00294824	| Symbol: None | thiF family protein, low similarity to SP:P30138 Adenylyltransferase thiF (EC 2.7.7.-) {Escherichia coli}; contains Pfam profile PF00899: ThiF family | chr1:1560890-1564004 REVERSE | Aliases: YUP8H12.3, YUP8H12_3
AT2G27820.1	4.53739	0.0248624	0.0133773	0.00294824	| Symbol: None | prephenate dehydratase family protein | chr2:11863845-11865365 FORWARD | Aliases: F15K20.8, F15K20_8
AT1G33990.1	4.53739	0.0248624	0.0133773	0.00294824	| Symbol: None | hydrolase, alpha/beta fold family protein, similar to polyneuridine aldehyde esterase GI:6651393 from (Rauvolfia serpentina), SP:Q40708 PIR7A protein {Oryza sativa}, ethylene-induced esterase (Citrus sinensis) GI:14279437; contains Pfam profile PF00561: hydrolase, alpha/beta fold family | chr1:12355548-12358237 FORWARD | Aliases: F12G12.19, F12G12_19
AT2G17190.1	4.53739	0.0248624	0.0133773	0.00294824	| Symbol: None | ubiquitin family protein, contains INTERPRO:IPR000626 ubiquitin domain | chr2:7484927-7488610 REVERSE | Aliases: T23A1.5, T23A1_5
AT5G01500.1	4.53739	0.0248624	0.0133773	0.00294824	| Symbol: None | mitochondrial substrate carrier family protein, contains Pfam profile: PF00153 mitochondrial carrier protein | chr5:198948-201551 FORWARD | Aliases: F7A7.20, F7A7_20
AT1G77840.1	4.53739	0.0248624	0.0133773	0.00294824	| Symbol: None | eukaryotic translation initiation factor 5, putative / eIF-5, putative, similar to SP:P55876 Eukaryotic translation initiation factor 5 (eIF-5) {Zea mays}; contains Pfam profiles PF02020: eIF4-gamma/eIF5/eIF2-epsilon, PF01873: Domain found in IF2B/IF5 | chr1:29273381-29275480 FORWARD | Aliases: T32E8.15
AT2G20370.1	4.53739	0.0248624	0.0133773	0.00294824	| Symbol: MUR3 | exostosin family protein, contains Pfam profile: PF03016 Exostosin family | chr2:8799067-8801482 FORWARD | Aliases: F11A3.8, F11A3_8, MURUS 3
AT3G56750.1	4.53739	0.0248624	0.0133773	0.00294824	| Symbol: None | expressed protein | chr3:21029068-21031410 REVERSE | Aliases: T8M16.80
AT2G27100.1	4.53739	0.0248624	0.0133773	0.00294824	| Symbol: SE | C2H2 zinc-finger protein SERRATE (SE), identical to C2H2 zinc-finger protein SERRATE GI:14486602 from (Arabidopsis thaliana) | chr2:11579628-11583736 FORWARD | Aliases: SERRATE, T20P8.15, T20P8_15
AT1G74850.1	4.53739	0.0248624	0.0133773	0.00294824	| Symbol: None | pentatricopeptide (PPR) repeat-containing protein, contains Pfam profile PF01535: PPR repeat | chr1:28122510-28125975 REVERSE | Aliases: F25A4.18, F25A4_18
AT5G20660.1	4.53739	0.0248624	0.0133773	0.00294824	| Symbol: None | 24 kDa vacuolar protein, putative, similar to 24 kDa vacuolar protein VP24 (Ipomoea batatas) gi:5821406:dbj:BAA83809 | chr5:6986237-6991045 FORWARD | Aliases: T1M15.60, T1M15_60
AT5G56940.1	4.49281	0.0106883	0.0397377	0.00884473	| Symbol: None | ribosomal protein S16 family protein, contains Pfam profile PF00886: ribosomal protein S16 | chr5:23048027-23049637 FORWARD | Aliases: MHM17.5, MHM17_5
AT4G37660.1	4.49281	0.0106883	0.0132459	0.00294824	| Symbol: None | ribosomal protein L12 family protein, ribosomal protein L12, Liberobacter africanum, U09675 | chr4:17695490-17696264 FORWARD | Aliases: F19F18.150, F19F18_150
AT3G22845.1	4.49281	0.0106883	0.0132459	0.00294824	| Symbol: None | emp24/gp25L/p24 protein-related, contains weak similarity to transmembrane protein (GI:1212965) (Homo sapiens) | chr3:8087314-8088754 FORWARD | Aliases: F5N5.1
AT1G66260.1	4.49281	0.0106883	0.0132459	0.00294824	| Symbol: None | RNA and export factor-binding protein, putative, similar to GI:7159943 from (Mus musculus) (RNA 6 (4), 638-650 (2000)) | chr1:24699303-24702093 REVERSE | Aliases: T6J19.1, T6J19_1
AT3G07410.1	4.49281	0.0106883	0.0132459	0.00294824	| Symbol: None | Ras-related GTP-binding family protein, contains Pfam profile: PF00071 Ras family | chr3:2372323-2373562 REVERSE | Aliases: F21O3.12
AT2G18510.1	4.49281	0.0106883	0.0132459	0.00294824	| Symbol: EMB2444 | pre-mRNA splicing factor, putative, similar to SP:Q15427 Splicing factor 3B subunit 4 (Spliceosome associated protein 49) (SAP 49) (SF3b50) (Pre-mRNA splicing factor SF3b 49 kDa subunit) {Homo sapiens}; contains Pfam profile PF00076: RNA recognition motif. (a.k.a. RRM, RBD, or RNP domain) | chr2:8038264-8040700 REVERSE | Aliases: EMB2444, EMBRYO DEFECTIVE 2444, F24H14.14, F24H…
AT3G52870.1	4.49281	0.0106883	0.0132459	0.00294824	| Symbol: None | calmodulin-binding family protein, contains Pfam profile PF00612: IQ calmodulin-binding motif | chr3:19604151-19606797 REVERSE | Aliases: F8J2.40
AT1G02690.1	4.49281	0.0106883	0.0132459	0.00294824	| Symbol: None | importin alpha-2 subunit, putative, similar to importin alpha-2 subunit (Karyopherin alpha-2 subunit) (KAP alpha) SP:O04294 from (Arabidopsis thaliana) | chr1:584260-587219 FORWARD | Aliases: T14P4.3, T14P4_3
AT1G01510.1	4.49281	0.0106883	0.0132459	0.00294824	| Symbol: AN | C-terminal binding protein (ANGUSTIFOLIA), nearly identical to C-terminal binding protein ANGUSTIFOLIA (Arabidopsis thaliana) GI:15408535; contains Pfam profile PF02826: D-isomer specific 2-hydroxyacid dehydrogenase, NAD binding domain | chr1:187211-190056 FORWARD | Aliases: ANGUSTIFOLIA, F22L4.6, F22L4_6
AT1G32200.1	4.49281	0.0106883	0.0132459	0.00294824	| Symbol: ATS1 | glycerol-3-phosphate acyltransferase, chloroplast (ATS1), identical to SP:Q43307:PLSB_ARATH Glycerol-3-phosphate acyltransferase, chloroplast precursor (EC 2.3.1.15) (GPAT) (ATS1) {Arabidopsis thaliana}; contains Pfam profile PF01553: Acyltransferase | chr1:11601761-11605040 REVERSE | Aliases: ACT1, ACYLTRANSFERASE 1, F3C3.13, F3C3_13, GLYCEROL 3 PHOSPHATE ACYLTRANSFERASE
AT5G21990.1	4.49281	0.0106883	0.0132459	0.00294824	| Symbol: None | tetratricopeptide repeat (TPR)-containing protein, contains Pfam profile PF00515: TPR Domain | chr5:7273172-7276566 FORWARD | Aliases: None
AT5G58440.1	4.49281	0.0106883	0.0132459	0.00294824	| Symbol: None | phox (PX) domain-containing protein, similar to SP:O60749 Sorting nexin 2 {Homo sapiens}; contains Pfam profile PF00787: PX domain | chr5:23641133-23644013 REVERSE | Aliases: MQJ2.4, MQJ2_4
AT2G20950.1	4.49281	0.0106883	0.0132459	0.00294824	| Symbol: None | expressed protein | chr2:9010220-9013019 FORWARD | Aliases: F26H11.29
AT4G02990.1	4.49281	0.0106883	0.0132459	0.00294824	| Symbol: None | mitochondrial transcription termination factor family protein / mTERF family protein, weak similarity to mtDBP protein (Paracentrotus lividus) GI:4584695; contains Pfam profile PF02536: mTERF | chr4:1321859-1324004 FORWARD | Aliases: T4I9.13, T4I9_13
AT4G32250.1	4.49281	0.0106883	0.0132459	0.00294824	| Symbol: None | protein kinase family protein, contains protein kinase domain, Pfam:PF00069 | chr4:15570050-15572613 REVERSE | Aliases: F10M6.110, F10M6_110
AT3G16810.1	4.49281	0.0106883	0.0132459	0.00294824	| Symbol: None | pumilio/Puf RNA-binding domain-containing protein, contains Pfam profile:PF00806 Pumilio-family RNA binding domains | chr3:5723255-5727626 REVERSE | Aliases: K20I9.3
AT5G64740.1	4.49281	0.0106883	0.0132459	0.00294824	| Symbol: CESA6 | cellulose synthase, catalytic subunit, putative, similar to gi:2827141 cellulose synthase catalytic subunit (Ath-A), Arabidopsis thaliana | chr5:25898292-25903920 FORWARD | Aliases: CELLULASE SYNTHASE 6, E112, ISOXABEN RESISTANT 2, IXR2, MVP7.7, MVP7_7, PRC1, PROCUSTE 1
AT5G38990.1	4.49281	0.0106883	0.0132459	0.00294824	| Symbol: None | protein kinase family protein, contains protein kinase domain, Pfam:PF00069 | chr5:15626044-15628828 FORWARD | Aliases: K15E6.170, K15E6_170
AT3G20630.1	4.49281	0.0106883	0.0132459	0.00294824	| Symbol: UBP14 | ubiquitin-specific protease 14, putative (UBP14), similar to ubiquitin-specific protease 14 GI:11993473 (Arabidopsis thaliana) | chr3:7203007-7208346 REVERSE | Aliases: ATUBP14, TITAN6, TTN6, UBIQUITIN SPECIFIC PROTEASE 14
AT5G25590.1	4.49281	0.0106883	0.0132459	0.00294824	| Symbol: None | expressed protein, contains Pfam profile PF04783: Protein of unknown function (DUF630) | chr5:8906601-8909923 REVERSE | Aliases: T14C9.130, T14C9_130
AT1G48650.1	4.49281	0.0106883	0.0132459	0.00294824	| Symbol: None | helicase domain-containing protein, contains similarity to DEIH-box RNA/DNA helicase (Arabidopsis thaliana) GI:5881579; contains Pfam profiles PF04408: Helicase associated domain (HA2), PF00271: Helicase conserved C-terminal domain, PF00035: Double-stranded RNA binding motif | chr1:17992826-17998994 REVERSE | Aliases: F11I4.16, F11I4_16
AT4G16340.1	4.49281	0.0106883	0.0132459	0.00294824	| Symbol: SPK1 | adapter protein SPIKE1 (SPK1), One model reflects the alignment of a full-length cDNA sequence gi:18496702. There are multiple frame shifts in the gene model resulting in a truncated protein. The alternate model includes modifications in exons 14, 17 and 29 to compensate for frame shifts and maximize the protein length. It is not based on EST data. adapter protein SPIKE1 (Arabido…
AT3G52380.1	4.3311	0.0178164	0.0285906	0.00660124	| Symbol: CP33 | 33 kDa ribonucleoprotein, chloroplast, putative / RNA-binding protein cp33, putative, similar to chloroplast RNA-binding protein (cp33) GB:BAA06523 (Arabidopsis thaliana) (Plant Mol. Biol. 27 (3), 529-539 (1995)); contains InterPro entry IPR000504: RNA-binding region RNP-1 (RNA recognition motif) (RRM) | chr3:19432375-19434072 FORWARD | Aliases: PDE322, PIGMENT DEFECTIVE 322, T25…
AT4G22880.1	4.32981	0.0414494	0.038296	0.00884473	| Symbol: LDOX | leucoanthocyanidin dioxygenase, putative / anthocyanidin synthase, putative, similar to SP:P51091 (Malus domestica); contains PF03171 2OG-Fe(II) oxygenase superfamily | chr4:12004779-12006220 REVERSE | Aliases: F7H19.60, F7H19_60, LEUCOANTHOCYANIDIN DIOXYGENASE, TANNIN DEFICIENT SEED 4, TDS4, TT18
AT1G04820.1	4.29566	0.0390589	0.495873	0.115436	| Symbol: TUA4 | tubulin alpha-2/alpha-4 chain (TUA4), nearly identical to SP:P29510 Tubulin alpha-2/alpha-4 chain from (Arabidopsis thaliana) | chr1:1356190-1358374 REVERSE | Aliases: F13M7.19
AT2G36870.1	4.26322	0.0358785	0.0229513	0.00538357	| Symbol: None | xyloglucan:xyloglucosyl transferase, putative / xyloglucan endotransglycosylase, putative / endo-xyloglucan transferase, putative, similar to cellulase (xyloglucan endo-transglycosylase) GI:311835 from (Tropaeolum majus) | chr2:15479724-15481760 REVERSE | Aliases: T1J8.5, T1J8_5
AT5G49930.1	4.26322	0.0358785	0.0229513	0.00538357	| Symbol: EMB1441 | zinc knuckle (CCHC-type) family protein, contains Pfam domain, PF00098: Zinc knuckle | chr5:20325261-20330034 REVERSE | Aliases: EMB1441, EMBRYO DEFECTIVE 1441, K9P8.7, K9P8_7
AT5G09840.1	4.14465	0.0028038	0.0417051	0.0100624	| Symbol: None | expressed protein, contains Pfam profile PF04396: Protein of unknown function, DUF537 | chr5:3058998-3061971 FORWARD | Aliases: MYH9.5, MYH9_5
AT5G22650.1	4.06959	0.0448205	0.209179	0.0514004	| Symbol: HD2B | expressed protein, non-consensus AT donor splice site at exon 3, AC acceptor splice site at exon 4; | chr5:7534049-7536257 FORWARD | Aliases: ATHD2B, HD2, HDA4, HDT02, HDT2, HISTONE DEACETYLASE, HISTONE DEACETYLASE 2, HISTONE DEACETYLASE 2B, MDJ22.7, MDJ22_7
AT2G18040.1	3.89778	0.0204203	0.020984	0.00538357	| Symbol: PIN1AT | peptidyl-prolyl cis-trans isomerase (PIN1) / cyclophilin / rotamase, identical to Chain A, Solution Structure Of Pin1at From Arabidopsis Thaliana GI:22218833; contains Pfam profile PF00639: PPIC-type PPIASE domain | chr2:7849260-7850952 FORWARD | Aliases: PROLYL CIS/TRANS ISOMERASE, T27K22.9, T27K22_9
AT5G51750.1	3.89778	0.0204203	0.020984	0.00538357	| Symbol: None | subtilase family protein, similar to subtilisin-like protease GI:3687307 from (Lycopersicon esculentum) | chr5:21037433-21040007 FORWARD | Aliases: MIO24.12, MIO24_12
AT1G55805.1	3.87009	0.00289712	0.01141	0.00294824	| Symbol: None | BolA-like family protein, contains Pfam profile: PF01722 BolA-like protein | chr1:20862397-20863105 REVERSE | Aliases: None
AT3G56210.1	3.87009	0.00289712	0.01141	0.00294824	| Symbol: None | expressed protein | chr3:20864079-20866521 REVERSE | Aliases: F18O21.170
AT1G32520.1	3.87009	0.00289712	0.01141	0.00294824	| Symbol: None | expressed protein, similar to hypothetical protein [Oryza sativa (japonica cultivar-group)] (GB:XP_475242.1) | chr1:11758198-11759260 REVERSE | Aliases: F5D14.31, F5D14_31
AT1G01290.1	3.87009	0.00289712	0.01141	0.00294824	| Symbol: CNX3 | molybdopterin biosynthesis CNX3 protein / molybdenum cofactor biosynthesis enzyme CNX3 (CNX3), identical to molybdopterin biosynthesis CNX3 protein SP:Q39056 from (Arabidopsis thaliana) | chr1:114286-115549 FORWARD | Aliases: COFACTOR OF NITRATE REDUCTASE AND XANTHINE DEHYDROGENASE 3, F6F3.9, F6F3_9
AT5G04260.1	3.87009	0.00289712	0.01141	0.00294824	| Symbol: None | thioredoxin family protein, low similarity to SP:P29429 Thioredoxin. (Aspergillus nidulans) {Emericella nidulans}; contains Pfam profile: PF00085 Thioredoxin | chr5:1178645-1180037 REVERSE | Aliases: T19N18.5
AT3G18040.1	3.87009	0.00289712	0.01141	0.00294824	| Symbol: ATMPK9 | mitogen-activated protein kinase, putative / MAPK, putative (MPK9), identical to ATMPK9 (Arabidopsis thaliana) gi:7106544:dbj:BAA92223; mitogen-activated protein kinase (MAPK), PMID:12119167; similar to blast and wounding induced mitogen-activated protein kinase (BWMK1) GB:AAD52659 (Oryza sativa); contains Pfam profile: PF00069 Eukaryotic protein kinase domain | chr3:6174727-61…
AT4G34120.1	3.87009	0.00289712	0.01141	0.00294824	| Symbol: None | CBS domain-containing protein, contains Pfam profile PF00571: CBS domain | chr4:16341094-16343651 FORWARD | Aliases: F28A23.120, F28A23_120
AT5G15530.1	3.87009	0.00289712	0.01141	0.00294824	| Symbol: BCCP2 | biotin carboxyl carrier protein 2 (BCCP2), identical to biotin carboxyl carrier protein isoform 2 (Arabidopsis thaliana) gi:8886869:gb:AAF80592 | chr5:5038775-5040843 FORWARD | Aliases: T20K14.140, T20K14_140
AT4G29680.1	3.87009	0.00289712	0.01141	0.00294824	| Symbol: None | type I phosphodiesterase/nucleotide pyrophosphatase family protein, similar to SP:P06802 Ectonucleotide pyrophosphatase/phosphodiesterase 1 (Plasma-cell membrane glycoprotein PC-1) (Includes: Alkaline phosphodiesterase I (EC 3.1.4.1); Nucleotide pyrophosphatase (EC 3.6.1.9) {Mus musculus}; contains Pfam profile PF01663: Type I phosphodiesterase / nucleotide pyrophosphatase | chr4…
AT3G04290.1	3.87009	0.00289712	0.01141	0.00294824	| Symbol: None | GDSL-motif lipase/hydrolase family protein, similar to family II lipases EXL3 GI:15054386, EXL1 GI:15054382, EXL2 GI:15054384 from (Arabidopsis thaliana); contains Pfam profile: lipase/acylhydrolase with GDSL-like motif | chr3:1133331-1136297 REVERSE | Aliases: T6K12.9, T6K12_9
AT1G64350.1	3.87009	0.00289712	0.01141	0.00294824	| Symbol: SEH1H | transducin family protein / WD-40 repeat family protein, contains 5 WD-40 repeats (PF00400); similar to nuclear pore protein SEH1 (SP:P53011) (Saccharomyces cerevisiae) | chr1:23885175-23886960 FORWARD | Aliases: F15H21.21, seh1 homolog
AT1G17470.1	3.87009	0.00289712	0.01141	0.00294824	| Symbol: ATDRG1 | developmentally regulated GTP-binding protein (DRG1), identical to developmentally regulated GTP binding protein (DRG1) (Arabidopsis thaliana) GI:2345150 | chr1:6002917-6006398 FORWARD | Aliases: ARABIDOPSIS THALIANA DEVELOPMENTALLY REGULATED G PROTEIN 1, ATDRG, F28G4.4
AT1G24267.1	3.87009	0.00289712	0.01141	0.00294824	| Symbol: None | expressed protein | chr1:8604058-8607473 REVERSE | Aliases: None
AT3G02760.1	3.87009	0.00289712	0.01141	0.00294824	| Symbol: None | histidyl-tRNA synthetase, putative / histidine--tRNA ligase, putative, similar to SP:P12081 Histidyl-tRNA synthetase (EC 6.1.1.21) (Histidine--tRNA ligase) (HisRS) {Homo sapiens}; contains Pfam profiles PF00587: tRNA synthetase class II core domain (G, H, P, S and T), PF03129: Anticodon binding domain | chr3:597366-599445 REVERSE | Aliases: F13E7.30, F13E7_30
AT2G22480.1	3.87009	0.00289712	0.01141	0.00294824	| Symbol: None | phosphofructokinase family protein, similar to phosphofructokinase (Amycolatopsis methanolica) GI:17432243; contains Pfam profile PF00365: Phosphofructokinase | chr2:9552656-9555643 FORWARD | Aliases: F14M13.12, F14M13_12
AT4G34740.1	3.87009	0.00289712	0.01141	0.00294824	| Symbol: ATASE2 | amidophosphoribosyltransferase / glutamine phosphoribosylpyrophosphate amidotransferase / phosphoribosyldiphosphate 5-amidotransferase, nearly identical to amidophosphoribosyltransferase (Arabidopsis thaliana) GI:469195; identical to cDNA amidophosphoribosyltransferase, partial cds GI:469194 | chr4:16574582-16576676 REVERSE | Aliases: CHLOROPLAST IMPORT APPARATUS 1, CIA1, F11I1…
AT4G37760.1	3.87009	0.00289712	0.01141	0.00294824	| Symbol: None | squalene monooxygenase, putative / squalene epoxidase, putative, similar to SP:O65404 (SE 1,1), SP:O65402 (SE 1,2), SP:O65403 (SE 2) | chr4:17743881-17746672 FORWARD | Aliases: T28I19.40, T28I19_40
AT3G10730.1	3.87009	0.00289712	0.01141	0.00294824	| Symbol: None | sad1/unc-84-like 2 family protein, contains 1 transmembrane domain; similar to Sad1 unc-84 domain protein 2 (GI:6538749) (Homo sapiens); similar to Sad1/unc-84-like protein 2 (Fragment) (Swiss-Prot:Q9UH99) (Homo sapiens) | chr3:3358333-3360687 REVERSE | Aliases: T7M13.19
AT2G01600.1	3.87009	0.00289712	0.01141	0.00294824	| Symbol: None | epsin N-terminal homology (ENTH) domain-containing protein, contains Pfam PF01417: ENTH domain. ENTH (Epsin N-terminal homology) domain; similar to clathrin assembly protein AP180 (GI:6492344) (Xenopus laevis) | chr2:268817-272609 FORWARD | Aliases: F2I9.22, F2I9_22
AT3G55260.1	3.87009	0.00289712	0.01141	0.00294824	| Symbol: None | glycosyl hydrolase family 20 protein, similar to beta-hexosaminidase A SP:P13723 from (Dictyostelium discoideum) | chr3:20500226-20504053 FORWARD | Aliases: T26I12.140
AT4G33370.1	3.87009	0.00289712	0.01141	0.00294824	| Symbol: None | DEAD-box protein abstrakt, putative, RNA helicase DBP2 - Saccharomyces cerevisiae, PID:g5272 | chr4:16069672-16071408 REVERSE | Aliases: F17M5.130, F17M5_130
AT1G13030.1	3.87009	0.00289712	0.01141	0.00294824	| Symbol: None | sphere organelles protein-related, contains weak similarity to Swiss-Prot:Q09003 sphere organelles protein SPH-1 (Sphere protein 1) (Xenopus laevis) | chr1:4444041-4447404 REVERSE | Aliases: F3F19.5, F3F19_5
AT1G59990.1	3.87009	0.00289712	0.01141	0.00294824	| Symbol: None | DEAD/DEAH box helicase, putative (RH22), similar to RNA helicase GI:3776015 from (Arabidopsis thaliana); contains Pfam profiles PF00271: Helicase conserved C-terminal domain, PF00270: DEAD/DEAH box helicase; matches EST OAO811-2 | chr1:22093904-22096667 REVERSE | Aliases: T2K10.4, T2K10_4
AT2G37080.1	3.87009	0.00289712	0.01141	0.00294824	| Symbol: None | myosin heavy chain-related, low similarity to myosin heavy chain (Rana catesbeiana) GI:4249701 | chr2:15588486-15592265 REVERSE | Aliases: T2N18.16, T2N18_16
AT1G65590.1	3.87009	0.00289712	0.01141	0.00294824	| Symbol: None | glycosyl hydrolase family 20 protein, contains Pfam PF00728: Glycosyl hydrolase family 20, catalytic domain; contains Pfam PF02838: Glycosyl hydrolase family 20, domain 2; similar to Beta-hexosaminidase beta chain precursor (EC 3.2.1.52) (N-acetyl-beta- glucosaminidase) (Beta-N-acetylhexosaminidase) (Hexosaminidase B) (Swiss-Prot:P07686) (Homo sapiens) | chr1:24389594-24394870 FO…
AT1G15440.1	3.87009	0.00289712	0.01141	0.00294824	| Symbol: None | transducin family protein / WD-40 repeat family protein, Strong similarity to gb X95263 Periodic tryptophan protein 2 gene (PWP2) from Homo sapiens and contains 6 WD40, G-beta repeat domains | chr1:5306056-5309509 REVERSE | Aliases: F9L1.40, F9L1_40
AT1G07810.1	3.87009	0.00289712	0.01141	0.00294824	| Symbol: ECA1 | calcium-transporting ATPase 1, endoplasmic reticulum-type (ECA1), identical to SP:P92939 Calcium-transporting ATPase 1, endoplasmic reticulum-type (EC 3.6.3.8) {Arabidopsis thaliana); contains InterPro Accession IPR006069: Cation transporting ATPase | chr1:2416262-2420754 FORWARD | Aliases: ACA3, ATECA1, ER TYPE CA2+ ATPASE, F24B9.9, F24B9_9
AT2G30320.1	3.87009	0.00289712	0.01141	0.00294824	| Symbol: None | tRNA pseudouridine synthase family protein, similar to pseudouridine synthase (Schizosaccharomyces pombe) GI:6469502; contains Pfam profile PF01416: tRNA pseudouridine synthase | chr2:12932805-12934973 REVERSE | Aliases: T9D9.13, T9D9_13
AT1G69200.1	3.86733	0.0313975	0.0247873	0.0064094	| Symbol: None | pfkB-type carbohydrate kinase family protein, contains Pfam profile: PF00294 pfkB family carbohydrate kinase | chr1:26019687-26022528 FORWARD | Aliases: F4N2.16, F4N2_16
AT2G42740.1	3.82932	0.0145671	0.175478	0.045825	| Symbol: RPL16A | similar to 60S ribosomal protein L11 (RPL11B) [Arabidopsis thaliana] (TAIR:At3g58700.1); similar to 60S ribosomal protein L11 (RPL11C) [Arabidopsis thaliana] (TAIR:At4g18730.1); similar to ribosomal protein RL5 [Cicer arietinum] (GB:CAD56220.1); contains InterPro domain Mitochondrial ribosomal protein L5 (InterPro:IPR003236); contains InterPro domain Ribosomal protein L5 (Inter…
AT2G37270.1	3.7605	0.0463003	0.0891809	0.0237152	| Symbol: ATRPS5B | 40S ribosomal protein S5 (RPS5A), identical to GP:3043428 | chr2:15654776-15656300 REVERSE | Aliases: F3G5.6, F3G5_6, RIBOSOMAL PROTEIN 5B
AT2G37550.1	3.75495	0.0244673	0.0247873	0.00660124	| Symbol: ASP1 | arabidopsis pde1 suppressor 1 protein (ASP1), identical to arabidopsis pde1 suppressor 1 (Asp1) from GI:4519792 (Arabidopsis thaliana); contains InterPro accession IPR001164: Human Rev interacting-like protein (hRIP) | chr2:15762175-15764679 REVERSE | Aliases: F13M22.5, F13M22_5, PDE1 SUPPRESSOR 1
AT1G78870.1	3.6566	0.0289444	0.0285906	0.0078189	| Symbol: None | similar to ubiquitin-conjugating enzyme, putative [Arabidopsis thaliana] (TAIR:At1g16890.2); similar to ubiquitin-conjugating enzyme E2 [Catharanthus roseus] (GB:AAD42941.1); contains InterPro domain Ubiquitin-conjugating enzymes (InterPro:IPR000608) | chr1:29655356-29657410 FORWARD | Aliases: F9K20.8, F9K20_8
AT5G54110.1	3.53234	0.0107469	0.0190166	0.00538357	| Symbol: ATMAMI | vesicle-associated membrane family protein / VAMP family protein, similar to VAP27 GI:6688926 (Nicotiana plumbaginifolia) | chr5:21975440-21977827 FORWARD | Aliases: ARABIDOPSIS THALIANA MEMBRANE ASSOCIATED MANNITOL INDUCED, MJP23.9, MJP23_9
AT5G10010.1	3.53234	0.0107469	0.0190166	0.00538357	| Symbol: None | expressed protein | chr5:3127907-3131721 FORWARD | Aliases: T31P16.7, T31P16_7
AT1G62780.1	3.47682	0.0494422	0.0229513	0.00660124	| Symbol: None | expressed protein | chr1:23252844-23254770 REVERSE | Aliases: F23N19.15, F23N19_15
AT3G54090.1	3.47682	0.0494422	0.0229513	0.00660124	| Symbol: None | pfkB-type carbohydrate kinase family protein, contains Pfam profile: PF00294 pfkB family carbohydrate kinase | chr3:20039102-20040964 FORWARD | Aliases: F24B22.50
AT2G40840.1	3.44716	0.00752318	0.127477	0.0369803	| Symbol: None | glycoside hydrolase family 77 protein, contains Pfam profiles PF02446: 4-alpha-glucanotransferase, PF00686: Starch binding domain; contains a non-consensus AT-AC intron between at intron 5 | chr2:17052041-17058025 FORWARD | Aliases: T20B5.4, T20B5_4
AT5G03740.1	3.44008	0.00368697	0.0608531	0.0176895	| Symbol: HD2C | zinc finger (C2H2 type) family protein, contains Pfam domain, PF00096: Zinc finger, C2H2 type | chr5:981896-984201 FORWARD | Aliases: F17C15.160, F17C15_160, HISTONE DEACETYLASE 2C
AT2G37040.1	3.34471	0.0116026	0.0533779	0.0159589	| Symbol: PAL1 | phenylalanine ammonia-lyase 1 (PAL1), nearly identical to SP:P35510 | chr2:15564455-15567442 REVERSE | Aliases: CI0004, T1J8.22, T1J8_22
AT5G13650.1	3.29693	0.0445901	0.0418365	0.0126896	| Symbol: None | elongation factor family protein, contains Pfam profiles: PF00009 elongation factor Tu GTP binding domain,PF00679 elongation factor G C-terminus, PF03144 elongation factor Tu domain 2 | chr5:4397777-4402695 FORWARD | Aliases: T6I14.3
AT5G13650.2	3.29693	0.0445901	0.0418365	0.0126896	| Symbol: None | elongation factor family protein, contains Pfam profiles: PF00009 elongation factor Tu GTP binding domain,PF00679 elongation factor G C-terminus, PF03144 elongation factor Tu domain 2 | chr5:4397751-4402695 FORWARD | Aliases: T6I14.3
AT1G04170.1	3.29117	0.00367095	0.0856404	0.0260213	| Symbol: EIF2 GAMMA | eukaryotic translation initiation factor 2 subunit 3, putative / eIF2S3, putative / eIF-2-gamma, putative, similar to gb:U37354 from S. pombe. ESTs gb:T41979, gb:N37284 and gb:N37529 come from this gene | chr1:1096945-1099897 FORWARD | Aliases: F20D22.6, F20D22_6
AT3G57000.1	3.27393	0.0461198	0.020984	0.0064094	| Symbol: None | nucleolar essential protein-related, contains weak similarity to Nucleolar essential protein 1 (Essential for mitotic growth 1) (Swiss-Prot:Q06287) (Saccharomyces cerevisiae) | chr3:21103247-21105271 FORWARD | Aliases: F24I3.80
AT1G15730.1	3.27393	0.0461198	0.020984	0.0064094	| Symbol: None | PRLI-interacting factor L, putative, strong similarity to PRLI-interacting factor L GI:11139268 from (Arabidopsis thaliana); contains Pfam profile PF02492: Cobalamin synthesis protein/P47K | chr1:5407023-5409979 REVERSE | Aliases: F7H2.7, F7H2_7
AT5G15320.1	3.26856	0.0478712	0.0322625	0.00987056	| Symbol: None | expressed protein, predicted protein, Arabidopsis thaliana | chr5:4977541-4978897 FORWARD | Aliases: F8M21.210, F8M21_210
AT4G15640.1	3.23677	0.0104633	0.0342299	0.0105753	| Symbol: None | expressed protein | chr4:8918983-8921928 REVERSE | Aliases: DL3860C, FCAALL.350
AT4G22930.1	3.19131	0.0322046	0.0171806	0.00538357	| Symbol: PYR4 | dihydroorotase, mitochondrial / DHOase (PYR4), identical to SP:O04904 Dihydroorotase, mitochondrial precursor (EC 3.5.2.3) (DHOase) {Arabidopsis thaliana} | chr4:12018906-12021602 FORWARD | Aliases: DIHYDROOROTASE, F7H19.110, F7H19_110
AT3G24430.1	3.19131	0.0322046	0.0171806	0.00538357	| Symbol: HCF101 | expressed protein, contains Pfam profile PF01883: Domain of unknown function | chr3:8868590-8872208 REVERSE | Aliases: HIGH CHLOROPHYLL FLUORESCENCE 101, K7M2.22
AT5G52920.1	3.18312	0.00632564	0.0569184	0.0178813	| Symbol: None | pyruvate kinase, putative, similar to pyruvate kinase isozyme G, chloroplast precursor (Nicotiana tabacum) SWISS-PROT:Q40546 | chr5:21480769-21484043 FORWARD | Aliases: MXC20.15, MXC20_15
AT1G04510.1	3.17879	0.0361455	0.020984	0.00660124	| Symbol: None | transducin family protein / WD-40 repeat family protein, contains 6 WD-40 repeats (PF00400); similar to cell cycle control protein cwf8 (SP:O14011) (Schizosaccharomyces pombe (Fission yeast)) | chr1:1226574-1230826 FORWARD | Aliases: F19P19.2, F19P19_2
AT4G33110.1	3.17879	0.0361455	0.020984	0.00660124	| Symbol: None | coclaurine N-methyltransferase, putative, similar to coclaurine N-methyltransferase (Coptis japonica) GI:16754879; contains Pfam profile PF02353: Cyclopropane-fatty-acyl-phospholipid synthase | chr4:15972326-15974616 REVERSE | Aliases: F4I10.40, F4I10_40
AT5G15450.1	3.17018	0.0406193	0.0247873	0.0078189	| Symbol: None | heat shock protein 100, putative / HSP100, putative / heat shock protein clpB, putative / HSP100/ClpB, putative, similar to HSP100/ClpB GI:9651530 (Phaseolus lunatus) | chr5:5014402-5018350 REVERSE | Aliases: T20K14.60, T20K14_60
AT3G25150.1	3.1669	0.0187735	0.0170492	0.00538357	| Symbol: None | nuclear transport factor 2 (NTF2) family protein / RNA recognition motif (RRM)-containing protein, contains Pfam profile: PF00076 RNA recognition motif. (a.k.a. RRM, RBD, or RNP domain); similar to ras-GTPase-activating protein (GAP<120 ) SH3-domain-binding protein 2 GB:NP_035946 (Mus musculus) | chr3:9156964-9159910 REVERSE | Aliases: MJL12.17
AT3G63130.1	3.15337	0.0320592	0.0246559	0.0078189	| Symbol: RANGAP1 | RAN GTPase activating protein 1 (RanGAP1), contains Pfam PF00560: Leucine Rich Repeat domains; identical to RAN GTPase activating protein 1 (GI:6708466)(Arabidopsis thaliana) | chr3:23335596-23337888 FORWARD | Aliases: RAN GTPASE ACTIVATING PROTEIN 1, T20O10.230
AT4G26110.1	3.01073	0.00912063	0.0605903	0.0201248	| Symbol: None | nucleosome assembly protein (NAP), putative, similar to nucleosome assembly protein 1 (Glycine max) GI:1161252; contains Pfam profile PF00956: Nucleosome assembly protein (NAP) | chr4:13232660-13235888 FORWARD | Aliases: F20B18.220, F20B18_220
AT5G13930.1	2.98312	0.00702566	0.0476072	0.0159589	| Symbol: CHS | chalcone synthase / naringenin-chalcone synthase, identical to SP:P13114 | chr5:4488692-4490266 FORWARD | Aliases: ATCHS, CHALCONE SYNTHASE, CHALCONE/STILBENE SYNTHASE, MAC12.28, MAC12_28, NARINGENIN CHALCONE SYNTHASE, TESTA 4 PROTEIN, TRANSPARENT TESTA 4, TT4
AT3G22310.1	2.97182	0.0411431	0.0459027	0.015446	| Symbol: None | DEAD box RNA helicase, putative (RH9), similar to RNA helicases GI:3775995, GI:3775987 (Arabidopsis thaliana); contains Pfam profiles PF00270: DEAD/DEAH box helicase, PF00271: Helicase conserved C-terminal domain | chr3:7887293-7890026 FORWARD | Aliases: MCB17.17
AT5G04740.1	2.94215	0.0383482	0.0439353	0.0149331	| Symbol: None | ACT domain-containing protein, contains Pfam profile PF01842: ACT domain | chr5:1368543-1371481 REVERSE | Aliases: MUK11.6
AT3G51240.1	2.90682	0.0408811	0.0363287	0.0124977	| Symbol: F3H | naringenin 3-dioxygenase / flavanone 3-hydroxylase (F3H), identical to GI:3790548 | chr3:19036243-19037918 FORWARD | Aliases: F24M12.280, F3H, FLAVANONE 3 HYDROXYLASE, TRANSPARENT TESTA 6, TT6
AT2G32720.1	2.88076	0.0303741	0.0190166	0.00660124	| Symbol: B5 #4 | cytochrome b5, putative, similar to Cytochrome B5 SP:P49098 from (Nicotiana tabacum) | chr2:13883887-13885566 REVERSE | Aliases: F24L7.14, F24L7_14
AT2G41600.1	2.88076	0.0303741	0.0190166	0.00660124	| Symbol: None | expressed protein | chr2:17352514-17353793 REVERSE | Aliases: T32G6.12, T32G6_12
AT1G08360.1	2.85984	0.00242332	0.0456398	0.0159589	| Symbol: None | 60S ribosomal protein L10A (RPL10aA), similar to 60S ribosomal protein L10A GB:AAC73045 GI:3860277 from (Arabidopsis thaliana) | chr1:2636027-2637912 FORWARD | Aliases: T27G7.6, T27G7_6
AT1G29250.1	2.82587	0.0193676	0.0152133	0.00538357	| Symbol: None | expressed protein, contains TIGRFAM TIGR00285: conserved hypothetical protein TIGR00285 | chr1:10223252-10224713 REVERSE | Aliases: F28N24.7, F28N24_7
AT5G44720.1	2.82587	0.0193676	0.0152133	0.00538357	| Symbol: None | molybdenum cofactor sulfurase family protein, weak similarity to molybdenum cofactor sulfurase (LOS5/ABA3) (Arabidopsis thaliana) GI:15407262; contains Pfam profiles PF03476: MOSC N-terminal beta barrel domain, PF03473: MOSC domain | chr5:18060225-18062704 FORWARD | Aliases: K23L20.6, K23L20_6
AT3G01790.1	2.82587	0.0193676	0.0152133	0.00538357	| Symbol: None | ribosomal protein L13 family protein, similar to putative ribosomal protein L13 GB:AAC07691 (Aquifex aeolicus) | chr3:283719-285767 REVERSE | Aliases: F28J7.12, F28J7_12
AT1G35670.1	2.82587	0.0193676	0.0152133	0.00538357	| Symbol: ATCDPK2 | calcium-dependent protein kinase 2 (CDPK2), identical to calcium-dependent protein kinase (Arabidopsis thaliana) gi:604881:dbj:BAA04830; contains protein kinase domain, Pfam:PF00069; contains EF hand domain (calcium-binding EF-hand), Pfam:PF00036, INTERPRO:IPR002048 | chr1:13206593-13209463 FORWARD | Aliases: CALCIUM DEPENDENT PROTEIN KINASE 2, CPK11, F15O4.8
AT3G11450.1	2.82587	0.0193676	0.0152133	0.00538357	| Symbol: None | DNAJ heat shock N-terminal domain-containing protein / cell division protein-related, similar to GlsA (Volvox carteri f. nagariensis) GI:4633129; contains Pfam profiles PF00226 DnaJ domain, PF00249 Myb-like DNA-binding domain | chr3:3605226-3607483 REVERSE | Aliases: F24K9.12
AT4G32470.1	2.82403	0.00318805	0.285249	0.101008	| Symbol: None | ubiquinol-cytochrome C reductase complex 14 kDa protein, putative, similar to SP:P48502 Ubiquinol-cytochrome C reductase complex 14 kDa protein (EC 1.10.2.2) (CR14) {Solanum tuberosum}; contains Pfam profile PF02271: Ubiquinol-cytochrome C reductase complex 14kD subunit | chr4:15669225-15671200 REVERSE | Aliases: F8B4.170, F8B4_170
AT3G03060.1	2.79627	0.0141392	0.0684598	0.0244825	| Symbol: None | AAA-type ATPase family protein, contains a ATP/GTP-binding site motif A (P-loop), PROSITE:PS00017 | chr3:692195-695431 FORWARD | Aliases: T17B22.25, T17B22_25
AT2G17840.1	2.76525	0.00548933	0.0590172	0.0213425	| Symbol: ERD7 | senescence/dehydration-associated protein-related (ERD7), similar to senescence-associated protein 12 (Hemerocallis hybrid cultivar) gi:3551958:gb:AAC34857; strong similarity to early-responsive to dehydration stress ERD7 protein (Arabidopsis thaliana) gi:15320412:dbj:BAB63916; identical to cDNA ERD7 partial cds GI:15320411 | chr2:7762687-7764934 REVERSE | Aliases: EARLY RESPONSI…
AT1G44170.1	2.74688	0.0149924	0.0323939	0.011793	| Symbol: ALDH3H1 | aldehyde dehydrogenase, putative (ALDH), similar to aldehyde dehydrogenase ALDH (Craterostigma plantagineum) gi:17065918:emb:CAC84900 | chr1:16798399-16802761 REVERSE | Aliases: ALDH4, T7O23.15, T7O23_15
AT5G19770.1	2.71782	0.015922	0.472926	0.174009	| Symbol: TUA3 | tubulin alpha-3/alpha-5 chain (TUA3), nearly identical to SP:P20363 Tubulin alpha-3/alpha-5 chain {Arabidopsis thaliana} | chr5:6682532-6684579 REVERSE | Aliases: T29J13.190, T29J13_190
AT1G10760.1	2.70161	0.0164679	0.0529837	0.0196119	| Symbol: SEX1 | starch excess protein (SEX1), identical to SEX1 (Arabidopsis thaliana) GI:12044358; supporting cDNA gi:12044357:gb:AF312027.1:AF312027 | chr1:3581035-3590044 REVERSE | Aliases: GWD1, SEX1, SOP, SOP1, STARCH EXCESS 1 PROTEIN, STARCH EXCESS 1, T16B5.10, T16B5_10
AT4G35860.1	2.69349	0.00116159	0.0911483	0.0338402	| Symbol: ATGB2 | Ras-related GTP-binding protein, putative, similar to Rab2-like GTP-binding protein GI:1765896 from (Arabidopsis thaliana) | chr4:16986843-16989041 REVERSE | Aliases: F4B14.130, F4B14_130, GTP BINDING 2, GTP BINDING PROTEIN ATGB2
AT4G17340.1	2.68746	0.0479305	0.040132	0.0149331	| Symbol: DELTA TIP2/TIP2;2 | major intrinsic family protein / MIP family protein, contains Pfam profile: MIP PF00230 | chr4:9699265-9700421 FORWARD | Aliases: DELTA TIP2, DL4705W, FCAALL.412, TIP2;2
AT1G65270.1	2.6823	0.0215102	0.0381646	0.0142283	| Symbol: None | expressed protein | chr1:24245411-24248651 FORWARD | Aliases: T8F5.4, T8F5_4
AT1G74090.1	2.6366	0.0360418	0.0439353	0.0166636	| Symbol: None | sulfotransferase family protein, similar to SP:P52837 Flavonol 4'-sulfotransferase (EC 2.8.2.-) (F4-ST) {Flaveria chloraefolia}; contains Pfam profile PF00685: Sulfotransferase domain | chr1:27866570-27867854 FORWARD | Aliases: F2P9.4, F2P9_4
AT4G18040.1	2.58273	0.0458502	0.0170492	0.00660124	| Symbol: EIF4E | eukaryotic translation initiation factor 4E 1 / eIF-4E1 / mRNA cap-binding protein 1 (EIF4E1), identical to SP:O23252 Eukaryotic translation initiation factor 4E (eIF-4E) (eIF4E) (mRNA cap-binding protein) (eIF-4F 25 kDa subunit) (eIF-4F P26 subunit) {Arabidopsis thaliana} | chr4:10016583-10018198 REVERSE | Aliases: AT.EIF4E1, CUCUMOVIRUS MULTIPLICATION 1, CUM1, EUKARYOTIC TRANS…
AT4G38550.1	2.58273	0.0458502	0.0170492	0.00660124	| Symbol: None | expressed protein | chr4:18025653-18028794 FORWARD | Aliases: F20M13.110, F20M13_110
AT2G46280.1	2.53661	0.00894385	0.0664924	0.0262131	| Symbol: TRIP 1 | eukaryotic translation initiation factor 3 subunit 2 / TGF-beta receptor interacting protein 1 / eIF-3 beta / eIF3i / TRIP-1 (TIF3I1), identical to eukaryotic translation initiation factor 3 subunit 2 (SP:Q38884) {Arabidopsis thaliana}; contains Pfam PF00400: WD domain, G-beta repeat (5 copies) | chr2:19010517-19012578 REVERSE | Aliases: T3F17.7, TGF BETA RECEPTOR INTERACTING P…
AT3G06510.1	2.48557	0.0198865	0.0608531	0.0244825	| Symbol: SFR2 | glycosyl hydrolase family 1 protein, similar to Beta-galactosidase (SP:P22498) (Sulfolobus solfataricus}; almost identical to beta-glucosidase GB:AAF23823 GI:6685165 from (Arabidopsis thaliana) | chr3:2016443-2019680 FORWARD | Aliases: F5E6.16, F5E6_16, SENSITIVE TO FREEZING 2
AT3G55620.1	2.46043	0.0410368	0.0132459	0.00538357	| Symbol: EMB1624 | eukaryotic translation initiation factor 6, putative / eIF-6, putative, similar to SP:O55135 Eukaryotic translation initiation factor 6 (eIF-6) (B4 integrin interactor) {Mus musculus}; contains Pfam profile PF01912: eIF-6 family | chr3:20645182-20647485 FORWARD | Aliases: EMB1624, EMBRYO DEFECTIVE 1624, F1I16.30
AT5G48020.1	2.46043	0.0410368	0.0132459	0.00538357	| Symbol: None | expressed protein | chr5:19479884-19482183 REVERSE | Aliases: MDN11.10, MDN11_10
AT2G45980.1	2.46043	0.0410368	0.0132459	0.00538357	| Symbol: None | expressed protein | chr2:18924425-18926182 REVERSE | Aliases: F4I18.37, F4I18_37
AT4G00360.1	2.46043	0.0410368	0.0132459	0.00538357	| Symbol: CYP86A2 | cytochrome P450, putative | chr4:160768-163002 FORWARD | Aliases: A_IG005I10.21, A_IG005I10_21, F5I10.21, F5I10_21
AT3G06980.1	2.46043	0.0410368	0.0132459	0.00538357	| Symbol: None | DEAD/DEAH box helicase, putative, contains Pfam profile: PF00270 DEAD/DEAH box helicase | chr3:2201473-2204839 FORWARD | Aliases: F17A9.13
AT3G50950.1	2.46043	0.0410368	0.0132459	0.00538357	| Symbol: None | disease resistance protein (CC-NBS-LRR class), putative, domain signature CC-NBS-LRR exists, suggestive of a disease resistance protein. | chr3:18946713-18949666 FORWARD | Aliases: F18B3.230
AT1G15810.1	2.43457	0.00845294	0.0304266	0.0124977	| Symbol: None | ribosomal protein S15 family protein, contains similarity to ribosomal protein S15 | chr1:5444413-5447229 FORWARD | Aliases: F7H2.15, F7H2_15
AT5G16930.1	2.42041	0.0134939	0.0814428	0.0336483	| Symbol: None | AAA-type ATPase family protein, contains Pfam domain, PF00004: ATPase, AAA family | chr5:5568396-5571958 FORWARD | Aliases: F2K13.80, F2K13_80
AT1G73110.1	2.4139	0.00410875	0.0456398	0.0189071	| Symbol: None | ribulose bisphosphate carboxylase/oxygenase activase, putative / RuBisCO activase, putative, similar to ribulose bisphosphate carboxylase/oxygenase activase, chloroplast precursor (RuBisCO activase, RA) (Oryza sativa) SWISS-PROT:P93431 | chr1:27497901-27500539 REVERSE | Aliases: F3N23.32, F3N23_32
AT3G04600.1	2.41323	0.0088473	0.0284592	0.011793	| Symbol: None | tRNA synthetase class I (W and Y) family protein, contains Pfam profile: PF00579 tRNA synthetases class I (W and Y) | chr3:1242993-1246184 FORWARD | Aliases: F7O18.7, F7O18_7
AT1G31760.1	2.37248	0.0287242	0.020984	0.00884473	| Symbol: None | SWIB complex BAF60b domain-containing protein, contains Pfam profile PF02201: BAF60b domain of the SWIB complex | chr1:11372407-11373463 REVERSE | Aliases: F5M6.23
AT4G12310.1	2.37248	0.0287242	0.020984	0.00884473	| Symbol: CYP706A5 | similar to cytochrome P450, putative [Arabidopsis thaliana] (TAIR:At4g12320.1); similar to putative flavonoid 3',5'-hydroxylase [Oryza sativa (japonica cultivar-group)] (GB:NP_917091.1); contains InterPro domain E-class P450, group I (InterPro:IPR002401); contains InterPro domain Cytochrome P450 (InterPro:IPR001128) | chr4:7310412-7312517 REVERSE | Aliases: T4C9.150, T4C9_150
AT1G02080.1	2.37248	0.0287242	0.020984	0.00884473	| Symbol: None | transcriptional regulator-related, contains Pfam PF04054: CCR4-Not complex component, Not1; contains TIGRFAM TIGR01612: reticulocyte binding protein; similar to General negative regulator of transcription subunit 1 (SP:P25655) {Saccharomyces cerevisiae}; Location of ESTs gb:T44328 and gb:AA395265 | chr1:373694-386820 FORWARD | Aliases: T7I23.15, T7I23_15
AT4G26900.1	2.37185	0.0422344	0.0267547	0.0112801	| Symbol: AT HF | imidazole glycerol phosphate synthase hisHF, chloroplast / IGP synthase / ImGPP synthase / IGPS, identical to SP:Q9SZ30 Imidazole glycerol phosphate synthase hisHF, chloroplast precursor (IGP synthase) {Arabidopsis thaliana} | chr4:13515488-13520317 FORWARD | Aliases: HISHF
AT4G14960.2	2.36383	0.00376048	0.499808	0.21144	| Symbol: TUA6 | tubulin alpha-6 chain (TUA6), nearly identical to SP:P29511 Tubulin alpha-6 chain {Arabidopsis thaliana} | chr4:8548488-8550426 REVERSE | Aliases: None
AT1G51500.1	2.35762	0.0125418	0.0208526	0.00884473	| Symbol: CER5 | ABC transporter family protein, similar to GB:AAF61569 from (Bombyx mori) | chr1:19101465-19104735 REVERSE | Aliases: D3, ECERIFERUM 5, F5D21.6, F5D21_6
AT5G26570.1	2.35762	0.0125418	0.0208526	0.00884473	| Symbol: PWD | similar to starch excess protein (SEX1) [Arabidopsis thaliana] (TAIR:At1g10760.1); similar to starch associated protein R1 [Solanum tuberosum] (GB:AAK11735.1); contains InterPro domain Glycoside hydrolase, starch-binding domain (InterPro:IPR002044) | chr5:9261583-9267732 FORWARD | Aliases: ATGWD3, F9D12.1, F9D12_1, OK1, PHOSPHOGLUCAN WATER DIKINASE
AT1G62390.1	2.35276	0.0415099	0.168135	0.0714626	| Symbol: None | octicosapeptide/Phox/Bem1p (PB1) domain-containing protein / tetratricopeptide repeat (TPR)-containing protein, contains Pfam profiles PF00564: PB1 domain, PF00515: TPR Domain | chr1:23087975-23090792 REVERSE | Aliases: F24O1.41, F24O1_41
AT1G32990.1	2.34388	0.0399152	0.0247873	0.0105753	| Symbol: PRPL11 | ribosomal protein L11 family protein, similar to chloroplast ribosomal protein L11 GI:21312 from (Spinacia oleracea) | chr1:11955768-11957264 FORWARD | Aliases: F9L11.15, F9L11_15, PLASTID RIBOSOMAL PROTEIN L11
AT1G54270.1	2.34333	0.0342047	0.35895	0.153179	| Symbol: EIF4A 2 | eukaryotic translation initiation factor 4A-2 / eIF-4A-2, similar to eukaryotic translation initiation factor 4A GI:19696 from (Nicotiana plumbaginifolia) | chr1:20263359-20265933 FORWARD | Aliases: F20D21.9, F20D21_9
AT1G29150.1	2.28967	0.0415733	0.0456398	0.019933	| Symbol: ATS9 | 26S proteasome regulatory subunit, putative (RPN6), similar to 19S proteosome subunit 9 GB:AAC34120 GI:3450889 from (Arabidopsis thaliana) | chr1:10180505-10182689 FORWARD | Aliases: 19S PROTEOSOME SUBUNIT 9, F28N24.15, F28N24_15, RPN6
AT1G67430.1	2.28042	0.0155711	0.191608	0.0840229	| Symbol: None | 60S ribosomal protein L17 (RPL17B), similar to ribosomal protein GI:19101 from (Hordeum vulgare) | chr1:25265840-25267443 FORWARD | Aliases: T1F15.11, T1F15_11
AT5G42390.1	2.27672	0.0134658	0.0323939	0.0142283	| Symbol: None | metalloendopeptidase, identical to chloroplast processing enzyme metalloendopeptidase (Arabidopsis thaliana) gi:2827039:gb:AAC39482 | chr5:16962479-16970328 FORWARD | Aliases: MDH9.8, MDH9_8
AT3G15360.1	2.25755	0.0111114	0.0266232	0.011793	| Symbol: ATHM4 | thioredoxin M-type 4, chloroplast (TRX-M4), nearly identical to SP:Q9SEU6 Thioredoxin M-type 4, chloroplast precursor (TRX-M4) {Arabidopsis thaliana} | chr3:5188395-5189704 FORWARD | Aliases: MJK13.20
AT5G22580.1	2.24989	0.0249661	0.0304266	0.0135236	| Symbol: None | expressed protein | chr5:7502681-7503448 FORWARD | Aliases: MQJ16.12, MQJ16_12
AT1G75680.1	2.23701	0.025555	0.0400006	0.0178813	| Symbol: None | glycosyl hydrolase family 9 protein, similar to endo-beta-1,4-glucanase GB:AAC12685 GI:3025470 from (Pinus radiata) | chr1:28420713-28423190 REVERSE | Aliases: F10A5.13, F10A5_13
AT3G13920.1	2.23205	0.027843	0.368655	0.165164	| Symbol: EIF4A1 | eukaryotic translation initiation factor 4A-1 / eIF-4A-1, eIF-4A-1 gi:15293046, gi:15450485; contains Pfam profile PF00270: DEAD/DEAH box helicase; contains Pfam profile PF00271: Helicase conserved C-terminal domain | chr3:4592263-4594926 REVERSE | Aliases: MDC16.5, RH4, TIF4A1
AT1G02560.1	2.23057	0.0051742	0.0777709	0.034866	| Symbol: CLPP5 | ATP-dependent Clp protease proteolytic subunit (ClpP1), identical to nClpP1 GB:BAA82065 GI:5360579 from (Arabidopsis thaliana); contains Pfam profile PF00574: Clp protease; contains TIGRfam profile TIGR00493: ATP-dependent Clp protease, proteolytic subunit ClpP | chr1:537888-540109 FORWARD | Aliases: CLP PROTEASE 1 PROTEOLYTIC SUBUNIT, NCLPP1, NCLPP5, NUCLEAR ENCODED CLP PROTEAS…
AT2G38280.1	2.22448	0.000291335	0.0474758	0.0213425	| Symbol: FAC1 | AMP deaminase, putative / myoadenylate deaminase, putative, similar to SP:P15274 AMP deaminase (EC 3.5.4.6) (Myoadenylate deaminase) {Saccharomyces cerevisiae}; contains Pfam profile PF00962: Adenosine/AMP deaminase | chr2:16040526-16045954 REVERSE | Aliases: EMBRYONIC FACTOR1, F16M14.21, F16M14_21
AT5G11170.1	2.19744	0.0215401	0.0247873	0.0112801	| Symbol: None | DEAD/DEAH box helicase, putative (RH15), DEAD BOX RNA helicase RH15, Arabidopsis thaliana, EMBL:ATH010466 | chr5:3553123-3556961 FORWARD | Aliases: F2I11.60, F2I11_60
AT4G13770.1	2.16278	0.00112415	0.0949516	0.0439026	| Symbol: CYP83A1 | cytochrome P450 family protein | chr4:7990481-7992305 REVERSE | Aliases: CYTOCHROME P450 83A1, CYTOCHROME P450 MONOOXYGENASE, F18A5.160, F18A5_160, REF2
AT3G60190.1	2.15629	0.0449725	0.0591486	0.0274308	| Symbol: ADL4 | dynamin-like protein E (DL1E), nearly identical to dynamin-like protein E (Arabidopsis thaliana) GI:19423872; contains Pfam profiles PF01031: Dynamin central region, PF00350: Dynamin family, PF02212: Dynamin GTPase effector domain | chr3:22255144-22258773 REVERSE | Aliases: ADL1E, ADL4, ADLP2, DYNAMIN LIKE PROTEIN 4, F27H5.4
AT5G48300.1	2.15337	0.0165735	0.0474758	0.0220472	| Symbol: ADG1 | glucose-1-phosphate adenylyltransferase small subunit 1 (APS1) / ADP-glucose pyrophosphorylase (ADG1), identical to SP:P55228 | chr5:19587472-19590030 FORWARD | Aliases: ADP GLUCOSE PYROPHOSPHORYLASE SMALL SUBUNIT, ADP GLUCOSE PYROPHOSPHORYLASE SMALL SUBUNIT 1, APS1, K23F3.2, K23F3_2
AT4G35490.1	2.15311	0.0352678	0.0343613	0.0159589	| Symbol: None | ribosomal protein L11 family protein, several ribosomal proteins L11 | chr4:16855907-16856679 FORWARD | Aliases: F15J1.60, F15J1_60
AT3G22960.1	2.15107	0.0156022	0.0511477	0.0237778	| Symbol: None | pyruvate kinase, putative, similar to pyruvate kinase isozyme A, chloroplast precursor (Ricinus communis) SWISS-PROT:Q43117 | chr3:8139242-8141992 FORWARD | Aliases: F5N5.15
AT1G70830.1	2.15005	0.0130029	0.0190166	0.00884473	| Symbol: None | Bet v I allergen family protein, similar to Csf-2 (Cucumis sativus)(GI:5762258)(J Am Soc Hortic Sci 124, 136-139 (1999)) ; contains Pfam profile PF00407: Pathogenesis-related protein Bet v I family | chr1:26713609-26715096 REVERSE | Aliases: F15H11.8, F15H11_8
AT1G80380.2	2.13845	0.00236968	0.0304266	0.0142283	| Symbol: None | phosphoribulokinase/uridine kinase-related | chr1:30222157-30224863 FORWARD | Aliases: F5I6.13, F5I6_13
ATCG00190.1	2.12698	0.020813	0.0380332	0.0178813	| Symbol: RPOB | Chloroplast DNA-dependent RNA polymerase B subunit. | chrC:23111-26329 REVERSE | Aliases: RPOB
AT1G06000.1	2.12652	0.010783	0.0417051	0.0196119	| Symbol: None | UDP-glucoronosyl/UDP-glucosyl transferase family protein, contains similarity to UDPG glucosyltransferase GB:AAB62270 GI:2232354 from (Solanum berthaultii) | chr1:1820307-1821892 REVERSE | Aliases: T21E18.5, T21E18_5
AT3G52730.1	2.12614	0.029019	0.045377	0.0213425	| Symbol: None | ubiquinol-cytochrome C reductase UQCRX/QCR9-like family protein, contains Pfam profile: PF05365 ubiquinol-cytochrome C reductase, UQCRX/QCR9 like | chr3:19553909-19555242 REVERSE | Aliases: F3C22.130
AT3G23820.1	2.1251	0.0167332	0.102558	0.0482603	| Symbol: GAE6 | NAD-dependent epimerase/dehydratase family protein, similar to nucleotide sugar epimerase from Vibrio vulnificus GI:3093975 (PID:g3093975), WbnF (Escherichia coli) GI:5739472, CAPI protein {Staphylococcus aureus} SP:P39858; contains Pfam profile: PF01370 NAD dependent epimerase/dehydratase family | chr3:8603451-8605469 FORWARD | Aliases: F14O13.9, UDP D GLUCURONATE 4 EPIMERASE 6
AT4G29480.1	2.11973	0.0297563	0.0264918	0.0124977	| Symbol: None | mitochondrial ATP synthase g subunit family protein, contains Pfam profile: PF04718 mitochondrial ATP synthase g subunit | chr4:14486052-14487746 REVERSE | Aliases: F17A13.300, F17A13_300
AT2G39900.1	2.1194	0.0458447	0.01141	0.00538357	| Symbol: None | LIM domain-containing protein, similar to pollen specific LIM domain protein 1b (Nicotiana tabacum) GI:6467905, PGPS/D1 (Petunia x hybrida) GI:4105772; contains Pfam profile PF00412: LIM domain | chr2:16665789-16667515 FORWARD | Aliases: T28M21.6, T28M21_6
AT5G28050.1	2.1194	0.0458447	0.01141	0.00538357	| Symbol: None | cytidine/deoxycytidylate deaminase family protein, similar to SP:O34598 Guanine deaminase (EC 3.5.4.3) (Guanase) (Guanine aminase) (Guanine aminohydrolase) (GAH) (GDEase) {Bacillus subtilis}; contains Pfam profile PF00383: Cytidine and deoxycytidylate deaminase zinc-binding region | chr5:10043919-10045975 REVERSE | Aliases: F15F15.120, F15F15_120
AT2G30620.1	2.1194	0.0458447	0.01141	0.00538357	| Symbol: None | histone H1.2, nearly identical to SP:P26569 Histone H1.2 {Arabidopsis thaliana} | chr2:13052008-13053588 FORWARD | Aliases: T6B20.3, T6B20_3
AT2G32580.1	2.1194	0.0458447	0.01141	0.00538357	| Symbol: None | expressed protein | chr2:13834740-13836386 FORWARD | Aliases: T26B15.14, T26B15_14
AT4G21160.1	2.1194	0.0458447	0.01141	0.00538357	| Symbol: ZAC | zinc finger and C2 domain protein (ZAC), identical to zinc finger and C2 domain protein GI:9957238 from (Arabidopsis thaliana) | chr4:11284168-11287165 FORWARD | Aliases: None
AT5G61510.1	2.1194	0.0458447	0.01141	0.00538357	| Symbol: None | NADP-dependent oxidoreductase, putative, similar to zeta-crystallin homolog TED2 from Zinnia elegans (gi:531096); contains Pfam zinc-binding dehydrogenase domain PF00107 | chr5:24754171-24756224 REVERSE | Aliases: K11J9.5, K11J9_5
AT4G16170.1	2.1194	0.0458447	0.01141	0.00538357	| Symbol: None | expressed protein | chr4:9165289-9167452 REVERSE | Aliases: DL4125C, FCAALL.293
AT3G07050.1	2.1194	0.0458447	0.01141	0.00538357	| Symbol: None | GTP-binding family protein, contains Pfam domain, PF01926: GTPase of unknown function | chr3:2229608-2232352 REVERSE | Aliases: F17A9.21
AT1G66150.1	2.1194	0.0458447	0.01141	0.00538357	| Symbol: TMK1 | leucine-rich repeat protein kinase, putative (TMK1), identical to protein kinase TMK1 gi:166888:gb:AAA32876, SP:P43298 Putative receptor protein kinase TMK1 precursor (EC 2.7.1.-) {Arabidopsis thaliana} | chr1:24635072-24638412 FORWARD | Aliases: F15E12.4, F15E12_4, TRANSMEMBRANE KINASE 1
AT3G57330.1	2.1194	0.0458447	0.01141	0.00538357	| Symbol: None | calcium-transporting ATPase, plasma membrane-type, putative / Ca2+-ATPase, putative (ACA11), identical to SP:Q9M2L4:ACAB_ARATH Potential calcium-transporting ATPase 11, plasma membrane-type (EC 3.6.3.8) (Ca(2+)-ATPase isoform 11) {Arabidopsis thaliana}; strong similarity to calmodulin-stimulated calcium-ATPase (Brassica oleracea) GI:1805654 Belongs to plant 2B ATPase聮s with an N-…
AT3G48500.1	2.1194	0.0458447	0.01141	0.00538357	| Symbol: PDE312 | expressed protein | chr3:17973189-17976430 FORWARD | Aliases: PDE312, PIGMENT DEFECTIVE 312, T29H11.270
AT3G11400.1	2.10736	0.0131956	0.0361972	0.0171765	| Symbol: EIF3G1 | eukaryotic translation initiation factor 3G / eIF3g, nearly identical to eukaryotic translation initiation factor 3g (Arabidopsis thaliana) GI:12407751 | chr3:3578394-3580535 FORWARD | Aliases: ATEIF3G1, F24K9.7
AT5G14220.1	2.10187	0.031669	0.0247873	0.011793	| Symbol: None | protoporphyrinogen oxidase, putative, similar to protoporphyrinogen IX oxidase, mitochondrial (PPO II) from Nicotiana tabacum (SP:O24164), Glycine max, AB025102, Spinacia oleracea (GI:14349153); contains Pfam amine oxidase, flavin-containing domain (PF015930) | chr5:4583271-4587404 REVERSE | Aliases: F18O22.10, F18O22_10
AT2G30110.1	2.09148	0.0270267	0.0667552	0.0319178	| Symbol: ATUBA1 | ubiquitin activating enzyme 1 (UBA1), E1; identical to GB:U80808 | chr2:12859449-12864694 REVERSE | Aliases: T27E13.15, T27E13_15
AT2G34970.1	2.09073	0.0153038	0.0246559	0.011793	| Symbol: None | eIF4-gamma/eIF5/eIF2-epsilon domain-containing protein, similar to SP:Q64350 Translation initiation factor eIF-2B epsilon subunit (eIF-2B GDP-GTP exchange factor) {Rattus norvegicus}; contains Pfam profile PF02020: eIF4-gamma/eIF5/eIF2-epsilon | chr2:14753386-14755860 FORWARD | Aliases: F19I3.20, F19I3_20
AT2G40360.1	2.08538	0.0269558	0.020984	0.0100624	| Symbol: None | transducin family protein / WD-40 repeat family protein, contains 4 WD-40 repeats (PF00400); similar to block of proliferation protein Bop1 (GI:1679772) (Mus musculus) | chr2:16859958-16863768 REVERSE | Aliases: T3G21.13, T3G21_13
AT5G16620.1	2.06082	0.0229867	0.0743619	0.0360837	| Symbol: PDE120 | hydroxyproline-rich glycoprotein family protein, contains proline rich extensin domains, INTERPRO:IPR002965 | chr5:5450699-5454508 FORWARD | Aliases: ATTIC40, MTG13.14, MTG13_14, PIGMENT DEFECTIVE EMBRYO, TIC40
AT1G31817.1	2.05417	0.0144882	0.0342299	0.0166636	| Symbol: None | chloroplast 30S ribosomal protein S11, putative, contains Pfam profile: PF00411: Ribosomal protein S11 | chr1:11414730-11416418 REVERSE | Aliases: F5M6.25, F5M6_25
AT3G08740.1	2.04627	0.00410885	0.0266232	0.0130106	| Symbol: None | elongation factor P (EF-P) family protein, similar to SP:P33398 Elongation factor P (EF-P) {Escherichia coli O157:H7}; contains Pfam profile PF01132: Elongation factor P (EF-P) | chr3:2654647-2656242 REVERSE | Aliases: F17O14.21
AT3G53110.1	2.03753	0.0400365	0.0304266	0.0149331	| Symbol: LOS4 | DEAD/DEAH box helicase, putative, RNA helicase, Mus musculus, PIR:I49731 | chr3:19698765-19701639 FORWARD | Aliases: CRYOPHYTE, T4D2.40
AT4G21090.1	2.03617	0.0230841	0.0264918	0.0130106	| Symbol: None | adrenodoxin-like ferredoxin 1, similar to SP:P10109 Adrenodoxin, mitochondrial precursor (Adrenal ferredoxin) (Hepatoredoxin) from Homo sapiens, SP:P29330 Adrenodoxin (Adrenal ferredoxin) from Ovis aries; contains Pfam profile: PF00111 2Fe-2S iron-sulfur cluster binding domains; identical to GI:28192428 | chr4:11256470-11258539 REVERSE | Aliases: F7J7.30, F7J7_30
AT3G49560.1	2.03356	0.0392778	0.0419679	0.0206377	| Symbol: None | mitochondrial import inner membrane translocase subunit Tim17/Tim22/Tim23 family protein, contains Pfam PF02466: Mitochondrial import inner membrane translocase subunit Tim17 | chr3:18381554-18383060 FORWARD | Aliases: T9C5.150
AT3G25760.1	2.03291	0.00667541	0.0398692	0.0196119	| Symbol: AOC1 | early-responsive to dehydration stress protein (ERD12), nearly identical to early-responsive to dehydration (ERD12) protein (GI:15320414); similar to allene oxide cyclase GI:8977961 from (Lycopersicon esculentum); identical to cDNA ERD12 partial cds GI:15320413 | chr3:9405141-9406480 FORWARD | Aliases: K13N2.10
AT4G13850.1	2.02406	0.0080611	0.310821	0.153563	| Symbol: ATGRP2 | glycine-rich RNA-binding protein (GRP2), glycine-rich RNA binding protein 2 AtGRP2 (Arabidopsis thaliana) GI:2826811 | chr4:8020948-8022206 FORWARD | Aliases: F18A5.240, F18A5_240, GLYCINE RICH RNA BINDING PROTEIN, GLYCINE RICH RNA BINDING PROTEIN 2
AT4G14090.1	2.02303	0.00526799	0.0228199	0.0112801	| Symbol: None | UDP-glucoronosyl/UDP-glucosyl transferase family protein, contains Pfam profile: PF00201 UDP-glucoronosyl and UDP-glucosyl transferase ;similar to UDP-glucose:anthocyanin 5-O-glucosyltransferase GI:4115563 from (Verbena x hybrida) | chr4:8122185-8123830 REVERSE | Aliases: DL3090C, FCAALL.84
AT2G29630.1	2.0216	0.00450897	0.0322625	0.0159589	| Symbol: None | thiamine biosynthesis family protein / thiC family protein, contains Pfam profile: PF01964 ThiC family | chr2:12674111-12677016 FORWARD | Aliases: T27A16.27, T27A16_27
AT1G64550.1	2.01846	0.0236801	0.0476072	0.023586	| Symbol: ATGCN3 | ABC transporter family protein, similar to ABC transporter protein GB:AAF31030 GI:6899653 from (Leishmania major) | chr1:23972471-23977275 FORWARD | Aliases: F1N19.28, F1N19_28
AT1G75200.1	2.00942	0.0193759	0.0285906	0.0142283	| Symbol: None | flavodoxin family protein / radical SAM domain-containing protein, contains Pfam profiles PF00258: Flavodoxin, PF04055: radical SAM domain protein | chr1:28224287-28227368 REVERSE | Aliases: F22H5.13, F22H5_13
AT5G42950.1	2.00843	0.022211	0.0626891	0.031213	| Symbol: None | GYF domain-containing protein, contains Pfam profile: PF02213 GYF domain | chr5:17241664-17248583 FORWARD | Aliases: MBD2.15, MBD2_15
AT1G07660.1	-2.00606	0.0406964	0.028722	0.057618	| Symbol: None | histone H4, identical to histone H4 from Lycopersicon esculentum GI:297150, Lolium temulentum SP:P02308, Acropora formosa GI:455652, Citrus jambhiri GI:16797797 | chr1:2368946-2369730 FORWARD | Aliases: F24B9.25
AT5G19940.1	-2.08971	0.0162721	0.0764606	0.159781	| Symbol: None | plastid-lipid associated protein PAP-related / fibrillin-related, weak hit to Pfam profile PF04755: PAP_fibrillin | chr5:6739626-6740984 FORWARD | Aliases: F28I16.90, F28I16_90
AT1G52410.1	-2.09881	0.0278035	0.0396063	0.0831263	| Symbol: None | caldesmon-related, weak similarity to Caldesmon (CDM) (Swiss-Prot:P12957) (Gallus gallus) | chr1:19524403-19529293 FORWARD | Aliases: F19K6.14, F19K6_14
AT3G55330.1	-2.10059	0.0345306	0.0474758	0.0997274	| Symbol: None | photosystem II reaction center PsbP family protein, contains Pfam profile PF01789: PsbP | chr3:20524870-20526328 REVERSE | Aliases: T26I12.210
AT4G31390.1	-2.1163	0.0290153	0.0150819	0.0319178	| Symbol: None | ABC1 family protein, contains Pfam domain, PF03109: ABC1 family | chr4:15233081-15237115 FORWARD | Aliases: F3L17.6
AT1G06680.1	-2.27726	0.0131485	1.40315	3.19533	| Symbol: PSBP | photosystem II oxygen-evolving complex 23 (OEC23), JBC 14:211-238 (2002); identical to 23 kDa polypeptide of oxygen-evolving comlex (OEC) GB:CAA66785 GI:1769905 (Arabidopsis thaliana) | chr1:2047878-2049417 FORWARD | Aliases: F12K11.3, F12K11_3, OE23, OEE2, OXYGEN EVOLVING ENHANCER PROTEIN 2
AT2G29960.1	-2.32553	0.0412032	0.00380332	0.00884473	| Symbol: CYP5 | peptidyl-prolyl cis-trans isomerase / cyclophilin (CYP5) / rotamase, identical to cyclophilin (Arabidopsis thaliana) gi:2443755:gb:AAB71401 | chr2:12776134-12777656 REVERSE | Aliases: ATCYP5, F23F1.12, F23F1_12
AT4G00620.1	-2.32553	0.0412032	0.00380332	0.00884473	| Symbol: None | tetrahydrofolate dehydrogenase/cyclohydrolase, putative, similar to SP:P07245 C-1-tetrahydrofolate synthase, cytoplasmic (C1-THF synthase) (Includes: Methylenetetrahydrofolate dehydrogenase (EC 1.5.1.5); Methenyltetrahydrofolate cyclohydrolase (EC 3.5.4.9); Formyltetrahydrofolate synthetase (EC 6.3.4.3)) {Saccharomyces cerevisiae}; contains Pfam profiles PF02882: Tetrahydrofolate…
AT1G49820.1	-2.32553	0.0412032	0.00380332	0.00884473	| Symbol: None | 5-methylthioribose kinase family, contains TIGRfam TIGR01767: 5-methylthioribose kinase profile | chr1:18446600-18448766 FORWARD | Aliases: F10F5.1, F10F5_1
AT3G58830.1	-2.32553	0.0412032	0.00380332	0.00884473	| Symbol: None | haloacid dehalogenase (HAD) superfamily protein, contains TIGRfam TIGR01668: HAD superfamily (subfamily IIIA) phosphatase, TIGR01668 and TIGR01662: hydrolase, HAD-superfamily, subfamily IIIA | chr3:21766033-21767615 REVERSE | Aliases: T20N10.180
AT2G22990.1	-2.32553	0.0412032	0.00380332	0.00884473	| Symbol: SNG1 | sinapoylglucose:malate sinapoyltransferase (SNG1), similar to serine carboxypeptidase I precursor (SP:P37890) (Oryza sativa); contains Pfam profile PF00450: Serine carboxypeptidase; identical to cDNA sinapoylglucose:malate sinapoyltransferase (SNG1) GI:8699618 | chr2:9793396-9797259 FORWARD | Aliases: MALATE SINAPOYLTRANSFERASE, SCPL8, SINAPOYL GLUCOSE ACCUMULATOR 1, SINAPOYLGLUC…
AT4G15545.1	-2.32553	0.0412032	0.00380332	0.00884473	| Symbol: None | expressed protein | chr4:8875918-8877755 FORWARD | Aliases: None
AT3G48380.1	-2.32553	0.0412032	0.00380332	0.00884473	| Symbol: None | expressed protein | chr3:17927409-17931215 FORWARD | Aliases: None
AT1G60420.1	-2.32553	0.0412032	0.00380332	0.00884473	| Symbol: None | DC1 domain-containing protein, contains Pfam domain PF03107: DC1 domain | chr1:22265573-22268324 FORWARD | Aliases: T13D8.29, T13D8_29
AT4G31120.1	-2.32553	0.0412032	0.00380332	0.00884473	| Symbol: None | Skb1 methyltransferase family protein, contains Pfam profile: PF05185 Skb1 methyltransferase | chr4:15132040-15136635 REVERSE | Aliases: F6E21.40, F6E21_40
AT1G55690.1	-2.32553	0.0412032	0.00380332	0.00884473	| Symbol: None | SEC14 cytosolic factor family protein / phosphoglyceride transfer family protein, similar to similar to phosphatidylinositol transfer-like protein IV (GI:14486707) (Lotus japonicus) and Phosphatidylinositol Transfer Protein GB:2780955 GI:2780955 (Saccharomyces cerevisiae) | chr1:20811929-20816506 REVERSE | Aliases: F20N2.11
AT3G59400.1	-2.33814	0.0014371	0.0152133	0.0355708	| Symbol: GUN4 | expressed protein | chr3:21959694-21960687 REVERSE | Aliases: F25L23.260
AT4G31560.1	-2.64569	0.00152914	0.00380332	0.0100624	| Symbol: None | expressed protein | chr4:15295207-15296233 FORWARD | Aliases: F3L17.130, F3L17_130
AT2G44310.1	-2.64569	0.00152914	0.00380332	0.0100624	| Symbol: None | calcium-binding EF hand family protein, contains INTERPRO:IPR002048 calcium-binding EF-hand domain | chr2:18316288-18316902 FORWARD | Aliases: F4I1.12
AT2G33845.1	-2.64569	0.00152914	0.00380332	0.0100624	| Symbol: None | DNA-binding protein-related, contains weak similarity to G-quartet DNA binding protein 3 (Tetrahymena thermophila) gi:4583503:gb:AAD25098 | chr2:14324771-14326465 FORWARD | Aliases: None
AT4G02980.1	-2.64569	0.00152914	0.00380332	0.0100624	| Symbol: ABP1 | auxin-binding protein 1 (ABP1), identical to Auxin-binding protein 1 precursor (ABP) (Swiss-Prot:P33487) (Arabidopsis thaliana) | chr4:1319656-1321477 REVERSE | Aliases: ABP, AT ERABP1, ENDOPLASMIC RETICULUM AUXIN BINDING PROTEIN 1, T4I9.14, T4I9_14
AT1G66070.1	-2.64569	0.00152914	0.00380332	0.0100624	| Symbol: None | translation initiation factor-related, similar to Eukaryotic translation initiation factor 3 subunit 1 (eIF-3 alpha) (eIF3 p35) (eIF3j) (Swiss-Prot:O75822) (Homo sapiens) | chr1:24599549-24602181 REVERSE | Aliases: F15E12.10, F15E12_10
AT2G36145.1	-2.64569	0.00152914	0.00380332	0.0100624	| Symbol: None | expressed protein | chr2:15175620-15176585 FORWARD | Aliases: None
AT4G16580.1	-2.64569	0.00152914	0.00380332	0.0100624	| Symbol: None | expressed protein | chr4:9341015-9342868 REVERSE | Aliases: DL4315C, FCAALL.400
AT2G20040.1	-2.64569	0.00152914	0.00380332	0.0100624	| Symbol: None | protein kinase, putative, similar to protein kinase (Homo sapiens) gi:1052737:emb:CAA59733 | chr2:8656515-8658454 REVERSE | Aliases: T2G17.16, T2G17_16
AT5G33320.1	-2.64569	0.00152914	0.00380332	0.0100624	| Symbol: CUE1 | triose phosphate/phosphate translocator, putative, similar to SWISS-PROT:P52178 triose phosphate/phosphate translocator (Cauliflower) {Brassica oleracea} | chr5:12606068-12608978 FORWARD | Aliases: ARAPPT, CAB UNDEREXPRESSED 1, F19N2.40, F19N2_40, PHOSPHATE/PHOSPHOENOLPYRUVATE TRANSLOCATOR, PHOSPHOENOLPYRUVATE/PHOSPHATE TRANSLOCATOR, PPT
AT1G06650.2	-2.64569	0.00152914	0.00380332	0.0100624	| Symbol: None | 2-oxoglutarate-dependent dioxygenase, putative, similar to 2A6 (GI:599622) and tomato ethylene synthesis regulatory protein E8 (SP:P10967); contains Pfam profile: PF00671 Iron/Ascorbate oxidoreductase family | chr1:2035838-2037362 FORWARD | Aliases: F12K11.26, F12K11_26
AT4G30840.1	-2.64569	0.00152914	0.00380332	0.0100624	| Symbol: None | WD-40 repeat protein family | chr4:15017625-15019741 REVERSE | Aliases: F6I18.250, F6I18_250
AT1G21380.1	-2.64569	0.00152914	0.00380332	0.0100624	| Symbol: None | VHS domain-containing protein / GAT domain-containing protein, weak similarity to Hrs (Rattus norvegicus) GI:8547026; contains Pfam profiles PF00790: VHS domain, PF03127: GAT domain | chr1:7485206-7488675 REVERSE | Aliases: F24J8.3, F24J8_3
AT1G05560.1	-2.64569	0.00152914	0.00380332	0.0100624	| Symbol: UGT1 | UDP-glucose transferase (UGT75B2), similar to UDP-glucose:indole-3-acetate beta-D-glucosyltransferase GI:2149127 from (Arabidopsis thaliana); identical to cDNA UDP-glucosyltransferase (UGT75B2) GI:13661274 | chr1:1645497-1647146 REVERSE | Aliases: T25N20.21, UDP GLUCOSYLTRANSFERASE, UGT75B2
AT3G14010.1	-2.64569	0.00152914	0.00380332	0.0100624	| Symbol: CID4 | hydroxyproline-rich glycoprotein family protein, similar to Mrs16p (GI:2737884) (Saccharomyces cerevisiae); weak similarity to ataxin-2 related protein (GI:1679686) (Homo sapiens). Included in a family of CTC interacting domain proteins found to interact with PAB2. | chr3:4636373-4640977 FORWARD | Aliases: CID4, MDC16.14
AT2G43160.1	-2.64569	0.00152914	0.00380332	0.0100624	| Symbol: None | epsin N-terminal homology (ENTH) domain-containing protein, contains Pfam PF01417: ENTH domain. ENTH (Epsin N-terminal homology) domain; similar to Af10-protein (GI:1724114) (Avena fatua) | chr2:17955139-17960798 FORWARD | Aliases: F14B2.10
AT5G22800.1	-2.64569	0.00152914	0.00380332	0.0100624	| Symbol: None | aminoacyl-tRNA synthetase family protein, contains Pfam profiles: PF01411 tRNA synthetases class II (A), PF02272 DHHA1 domain | chr5:7616076-7619984 REVERSE | Aliases: None
AT2G32810.1	-2.64569	0.00152914	0.00380332	0.0100624	| Symbol: BGAL9 | beta-galactosidase, putative / lactase, putative, similar to beta-galactosidase GI:7939617 from (Lycopersicon esculentum) | chr2:13925214-13932408 REVERSE | Aliases: F24L7.5, F24L7_5
AT5G13410.1	-2.75812	0.0401495	0.00773805	0.0213425	| Symbol: None | immunophilin / FKBP-type peptidyl-prolyl cis-trans isomerase family protein, SP:Q9LYR5; similar to FK506-binding protein (Peptidyl-prolyl cis-trans isomerase) (PPiase) (Rotamase) (SP:P25138) ({Neisseria meningitidis); peptidyl-prolyl cis-trans isomerase, Spodoptera frugiperda, EMBL:SF15038; contains Pfam PF00254: peptidyl-prolyl cis-trans isomerase, FKBP-type | chr5:4299744-43017…
AT1G52220.1	-2.90094	0.0358842	0.0225571	0.0654369	| Symbol: None | expressed protein | chr1:19457238-19458366 REVERSE | Aliases: F9I5.10, F9I5_10
AT2G20260.1	-2.96182	0.0465581	0.357377	1.05849	| Symbol: None | photosystem I reaction center subunit IV, chloroplast, putative / PSI-E, putative (PSAE2), identical to SP:Q9S714; similar to SP:P12354 Photosystem I reaction center subunit IV, chloroplast precursor (PSI-E) {Spinacia oleracea}; contains Pfam profile PF02427: Photosystem I reaction centre subunit IV / PsaE | chr2:8743818-8744843 FORWARD | Aliases: F11A3.19, F11A3_19
AT5G27670.1	-2.96585	0.00718643	0.00380332	0.0112801	| Symbol: None | histone H2A, putative, similar to histone H2A Lycopersicon esculentum SP:P25469, Pisum sativum SP:P25470, Petroselinum crispum SP:P19177; contains Pfam profile PF00125 Core histone H2A/H2B/H3/H4 | chr5:9792579-9793458 REVERSE | Aliases: T1G16.3
AT2G38000.1	-2.96585	0.00718643	0.00380332	0.0112801	| Symbol: None | chaperone protein dnaJ-related, weak similarity to Chaperone protein dnaJ (Swiss-Prot:Q9ZFC5) (Methylovorus sp.) | chr2:15910038-15912449 REVERSE | Aliases: T8P21.9, T8P21_9
AT5G40170.1	-2.96585	0.00718643	0.00380332	0.0112801	| Symbol: None | disease resistance family protein, contains leucine rich-repeat (LRR) domains Pfam:PF00560, INTERPRO:IPR001611; similar to Cf-4 (Lycopersicon hirsutum) gi:2808683:emb:CAA05268 | chr5:16082319-16084802 REVERSE | Aliases: MSN9.70, MSN9_70
AT3G28860.1	-2.96585	0.00718643	0.00380332	0.0112801	| Symbol: ATMDR1/ATMDR11/PGP19 | Belongs to the family of ATP-binding cassette (ABC) transporters. Also known as AtMDR11 and PGP19. Possibly regulates auxin-dependent responses by influencing basipetal auxin transport in the root. Acts upstream of phyA in regulating hypocotyl elongation and gravitropic response. Exerts nonredundant, partially overlapping functions with the ABC transporter encoded…
AT2G34680.1	-2.96585	0.00718643	0.00380332	0.0112801	| Symbol: AIR9 | similar to leucine-rich repeat family protein [Arabidopsis thaliana] (TAIR:At1g78230.1); similar to putative leucine rich repeat protein [Oryza sativa (japonica cultivar-group)] (GB:XP_476635.1); contains InterPro domain Leucine-rich repeat (InterPro:IPR001611) | chr2:14623701-14636208 REVERSE | Aliases: T29F13.11, T29F13_11
ATCG00350.1	-3.03108	0.0278872	0.0628205	0.190414	| Symbol: PSAA | Encodes psaA protein comprising the reaction center for photosystem I along with psaB protein; hydrophobic protein encoded by the chloroplast genome. | chrC:39605-41857 REVERSE | Aliases: PSAA
AT4G24090.1	-3.10071	0.0301431	0.00380332	0.011793	| Symbol: None | expressed protein | chr4:12512746-12514591 FORWARD | Aliases: T19F6.80, T19F6_80
AT1G75280.1	-3.10071	0.0301431	0.00380332	0.011793	| Symbol: None | isoflavone reductase, putative, identical to SP:P52577 Isoflavone reductase homolog P3 (EC 1.3.1.-) {Arabidopsis thaliana}; contains Pfam profile PF02716: isoflavone reductase. Involved in response to oxidative stress. | chr1:28255622-28257280 FORWARD | Aliases: F22H5.17, F22H5_17, P3
AT1G16860.1	-3.10071	0.0301431	0.00380332	0.011793	| Symbol: None | merozoite surface protein-related, contains weak similarity to merozoite surface protein (Plasmodium falciparum) gi:12043655:gb:AAG47601 | chr1:5767293-5770552 FORWARD | Aliases: F17F16.16
AT1G11390.1	-3.10071	0.0301431	0.00380332	0.011793	| Symbol: None | ABC1 family protein, contains Pfam domain, PF03109: ABC1 family | chr1:3834459-3837498 REVERSE | Aliases: T23J18.5, T23J18_5
AT3G07670.1	-3.10071	0.0301431	0.00380332	0.011793	| Symbol: None | SET domain-containing protein, similar to ribulose-1,5-bisphosphate carboxylase/oxygenase small subunit N-methyltransferase I (Spinacia oleracea) GI:3403236; contains Pfam profile PF00856: SET domain | chr3:2451614-2454866 FORWARD | Aliases: MLP3.12
AT5G23210.1	-3.10071	0.0301431	0.00380332	0.011793	| Symbol: SCPL34 | similar to serine carboxypeptidase S10 family protein [Arabidopsis thaliana] (TAIR:At5g08260.1); similar to OSJNBa0038O10.8 [Oryza sativa (japonica cultivar-group)] (GB:XP_473236.1); contains InterPro domain Esterase/lipase/thioesterase (InterPro:IPR000379); contains InterPro domain Serine carboxypeptidase (S10) (InterPro:IPR001563) | chr5:7810686-7815042 FORWARD | Aliases: MKD…
AT3G56130.1	-3.286	0.0272749	0.00380332	0.0124977	| Symbol: None | biotin/lipoyl attachment domain-containing protein, low similarity to SP:Q06881 Biotin carboxyl carrier protein of acetyl-CoA carboxylase (BCCP) {Anabaena sp.}; contains Pfam profile PF00364: Biotin-requiring enzyme | chr3:20837637-20840249 FORWARD | Aliases: F18O21.90
AT5G64290.1	-3.286	0.0272749	0.00380332	0.0124977	| Symbol: None | oxoglutarate/malate translocator, putative, similar to SWISS-PROT:Q41364 2-oxoglutarate/malate translocator, chloroplast precursor. (Spinach){Spinacia oleracea} | chr5:25731404-25733984 REVERSE | Aliases: MSJ1.13, MSJ1_13
AT1G53590.1	-3.286	0.0272749	0.00380332	0.0124977	| Symbol: None | C2 domain-containing protein | chr1:20000118-20003933 FORWARD | Aliases: F22G10.28
AT4G15110.1	-3.286	0.0272749	0.00380332	0.0124977	| Symbol: CYP97B3 | cytochrome P450 97B3, putative (CYP97B3), identical to Cytochrome P450 97B3 (SP:O23365) (Arabidopsis thaliana) | chr4:8629770-8633030 REVERSE | Aliases: DL3600C, FCAALL.208
AT3G44890.1	-3.54395	0.00766659	0.0171806	0.0608873	| Symbol: RPL9 | 50S ribosomal protein L9, chloroplast (CL9), contains Pfam profile PF03948: Ribosomal protein L9, C-terminal domain; contains Pfam profile PF01281: ribosomal protein L9, N-terminal domain; contains TIGRfam profile TIGR00158: ribosomal protein L9 | chr3:16397420-16399451 FORWARD | Aliases: F28D10.80, RP19
AT3G13720.1	-3.74102	0.000754948	0.00380332	0.0142283	| Symbol: None | prenylated rab acceptor (PRA1) family protein, contains Pfam profile PF03208: Prenylated rab acceptor (PRA1) | chr3:4495026-4495963 REVERSE | Aliases: MMM17.14
AT4G22380.1	-3.87588	0.025472	0.00380332	0.0147412	| Symbol: None | ribosomal protein L7Ae/L30e/S12e/Gadd45 family protein, Similar to NHP2/L7Ae family proteins, see SWISSPROT:P32495 and PMID:2063628. | chr4:11812053-11812934 REVERSE | Aliases: F7K2.1
ATMG00640.1	-3.87588	0.025472	0.00380332	0.0147412	| Symbol: ORF25 | encodes a plant b subunit of mitochondrial ATP synthase based on structural similarity and the presence in the F(0) complex. | chrM:188084-188662 REVERSE | Aliases: ORF25
AT2G33070.1	-3.87588	0.025472	0.00380332	0.0147412	| Symbol: None | jacalin lectin family protein, similar to myrosinase-binding protein homolog (Arabidopsis thaliana) GI:2997767, epithiospecifier (Arabidopsis thaliana) GI:16118845; contains Pfam profiles PF01419 jacalin-like lectin family, PF01344 Kelch motif | chr2:14036267-14038151 REVERSE | Aliases: F25I18.19, F25I18_19
AT2G25110.1	-4.06118	0.00925865	0.00380332	0.015446	| Symbol: None | MIR domain-containing protein, similar to SP:Q99470 Stromal cell-derived factor 2 precursor (SDF-2) {Homo sapiens}; contains Pfam profile PF02815: MIR domain | chr2:10691214-10693164 FORWARD | Aliases: F13D4.70, F13D4_70
AT2G28760.1	-4.06118	0.00925865	0.00380332	0.015446	| Symbol: None | NAD-dependent epimerase/dehydratase family protein, similar to UDP-glucuronic acid decarboxylase Uxs1p from Filobasidiella neoformans GI:14318327; contains Pfam profile PF01370 NAD dependent epimerase/dehydratase family | chr2:12343268-12345898 REVERSE | Aliases: F8N16.5, F8N16_5
AT3G20320.1	-4.06118	0.00925865	0.00380332	0.015446	| Symbol: None | mce-related family protein, contains Pfam PF02470: mce related protein | chr3:7087479-7089868 REVERSE | Aliases: MQC12.6
AT4G26555.1	-4.06118	0.00925865	0.00380332	0.015446	| Symbol: None | immunophilin / FKBP-type peptidyl-prolyl cis-trans isomerase family protein, similar to FK506-binding protein (Peptidyl-prolyl cis-trans isomerase) (PPiase) (Rotamase) (SP:P25138) ({Neisseria meningitidis); contains Pfam profile: PF00254 FKBP-type peptidyl-prolyl cis-trans isomerases; similar to FK506-binding protein 39 kDa (Peptidyl-prolyl cis-trans isomerase) (PPiase) (EC 5.2.1…
AT5G04710.1	-4.06118	0.00925865	0.00380332	0.015446	| Symbol: None | aspartyl aminopeptidase, putative, similar to SP:Q9ULA0 Aspartyl aminopeptidase (EC 3.4.11.21) {Homo sapiens}; contains Pfam profile PF02127: Aminopeptidase I zinc metalloprotease (M18) | chr5:1356991-1360248 REVERSE | Aliases: MUK11.9
AT3G63150.1	-4.06118	0.00925865	0.00380332	0.015446	| Symbol: None | GTP-binding protein-related, low similarity to SP:Q38912 RAC-like GTP binding protein ARAC3 (GTP-binding protein ROP6) {Arabidopsis thaliana}; contains Pfam profile PF00036: EF hand (domain) | chr3:23339903-23343704 REVERSE | Aliases: T20O10.250
AT2G46910.1	-4.19604	0.00608457	0.00380332	0.0159589	| Symbol: None | plastid-lipid associated protein PAP / fibrillin family protein, contains Pfam profile PF04755: PAP_fibrillin | chr2:19279350-19281071 FORWARD | Aliases: F14M4.46
AT5G61670.1	-4.19604	0.00608457	0.00380332	0.0159589	| Symbol: None | expressed protein | chr5:24800764-24802574 FORWARD | Aliases: K11J9.20, K11J9_20
AT2G25830.1	-4.19604	0.00608457	0.00380332	0.0159589	| Symbol: None | YebC-related, contains Pfam profile PF01709: Domain of unknown function; contains TIGRFAM TIGR01033: conserved hypothetical protein; similar to YebC (GI:5771432) (Legionella pneumophila) | chr2:11025846-11028768 REVERSE | Aliases: F17H15.14, F17H15_14
AT4G38100.1	-4.3309	0.0491863	0.00380332	0.0164718	| Symbol: None | expressed protein | chr4:17886864-17888198 REVERSE | Aliases: F20D10.220, F20D10_220
AT5G14660.1	-4.3309	0.0491863	0.00380332	0.0164718	| Symbol: PDF1B | peptide deformylase, chloroplast / polypeptide deformylase 1B (PDF1B), identical to SP:Q9FUZ2 Peptide deformylase, chloroplast precursor (EC 3.5.1.88) (PDF) (Polypeptide deformylase) {Arabidopsis thaliana}; supporting cDNA gi:11320965:gb:AF269165.1:AF269165 | chr5:4726709-4728749 REVERSE | Aliases: DEF2, PEPTIDE DEFORMYLASE, PEPTIDE DEFORMYLASE 1B
AT1G04040.1	-4.73564	0.0428848	0.00931118	0.0440944	| Symbol: None | acid phosphatase class B family protein, similar to SP:P15490 STEM 28 kDa glycoprotein precursor (Vegetative storage protein A) {Glycine max}, acid phosphatase (Glycine max) GI:3341443; contains Pfam profile PF03767: HAD superfamily (subfamily IIIB) phosphatase; supporting cDNA gi:13926197:gb:AF370572.1:AF370572 | chr1:1042361-1043861 REVERSE | Aliases: F21M11.2, F21M11_2
AT5G19690.1	-4.83636	0.00279911	0.00380332	0.0183942	| Symbol: STT3A | oligosaccharyl transferase STT3 subunit family protein, similar to SP:P39007 Oligosaccharyl transferase STT3 subunit {Saccharomyces cerevisiae}; contains Pfam profile PF02516: Oligosaccharyl transferase STT3 subunit | chr5:6652518-6658409 FORWARD | Aliases: STAUROSPORIN AND TEMPERATURE SENSITIVE 3 LIKE A, T29J13.110, T29J13_110
AT5G17230.1	-5.10608	0.0415971	0.00380332	0.01942	| Symbol: PSY | phytoene synthase (PSY) / geranylgeranyl-diphosphate geranylgeranyl transferase, identical to GB:L25812; synonymous with geranylgeranyl-diphosphate geranylgeranyl transferase | chr5:5659576-5662867 REVERSE | Aliases: MKP11.25, MKP11_25, PHYTOENE SYNTHASE
AT2G33830.1	-5.61153	0.000565429	0.00380332	0.0213425	| Symbol: None | dormancy/auxin associated family protein, contains Pfam profile: PF05564 dormancy/auxin associated protein | chr2:14316600-14317415 REVERSE | Aliases: T1B8.13, T1B8_13
AT5G05740.1	-5.74639	0.0084457	0.00380332	0.0218554	| Symbol: None | S2P-like putative metalloprotease, also contain transmembrane helices near their C-termini and many of them, five of seven, contain a conserved zinc-binding motif HEXXH. Homolog of EGY1. Each of the EGY1 and EGY-like proteins share two additional highly conserved motifs, the previously reported NPDG motif (aa 442聳454 in EGY1, Rudner et al., 1999) and a newly defined GNLR motif (a…
AT2G33600.1	-6.06655	0.00180995	0.00380332	0.023073	| Symbol: None | cinnamoyl-CoA reductase family, similar to cinnamoyl-CoA reductase from Pinus taeda (GI:17978649), Eucalyptus gunnii (GI:2058311) | chr2:14233842-14235787 FORWARD | Aliases: F4P9.37, F4P9_37
AT1G54520.1	-6.11699	0.0411887	0.00380332	0.0232649	| Symbol: None | expressed protein | chr1:20367115-20369706 FORWARD | Aliases: F20D21.34, F20D21_34
AT5G43780.1	-6.25185	0.0110075	0.00380332	0.0237778	| Symbol: APS4 | sulfate adenylyltransferase 4 / ATP-sulfurylase 4 (APS4), identical to ATP sulfurylase precursor (APS4) (Arabidopsis thaliana) GI:4633131 | chr5:17606418-17608762 REVERSE | Aliases: MQD19.13, MQD19_13
AT5G03370.1	-6.97659	0.0194422	0.00380332	0.0265342	| Symbol: None | acylphosphatase family, contains Pfam PF00708: Acylphosphatase | chr5:825572-827033 REVERSE | Aliases: F12E4.110, F12E4_110
AT1G33360.1	-7.8022	0.00293044	0.00380332	0.0296743	| Symbol: None | ATP-dependent Clp protease ATP-binding subunit ClpX, putative, similar to CLP protease regulatory subunit CLPX GI:2674203 from (Arabidopsis thaliana) | chr1:12091857-12096005 FORWARD | Aliases: F10C21.5
AT2G27030.1	-7.88662	0.041701	0.00380332	0.0299954	| Symbol: CAM2 | calmodulin-2/3/5 (CAM5) (TCH1), identical to calmodulin GI:474183 from (Arabidopsis thaliana), SP:P25069 Calmodulin-2/3/5 {Arabidopsis thaliana} | chr2:11539112-11540341 FORWARD | Aliases: ACAM 2, ACAM 5, CALMODULIN 2, CALMODULIN 2, CAM5, T20P8.8
AT3G53520.2	-8.89754	0.00397118	0.00380332	0.0338402	| Symbol: UXS1 | NAD-dependent epimerase/dehydratase family protein, similar to UDP-glucuronic acid decarboxylase Uxs1p from Filobasidiella neoformans GI:14318327; contains Pfam profile PF01370 NAD dependent epimerase/dehydratase family | chr3:19852613-19855285 FORWARD | Aliases: ATUXS1, F4P12.220, UDP GLUCURONIC ACID DECARBOXYLASE 1
AT3G15060.1	-10.0433	0.0410194	0.00380332	0.0381979	| Symbol: None | Ras-related GTP-binding family protein, similar to GTP-binding protein GI:303742 from (Pisum sativum); contains Pfam profile: PF00071 ras family | chr3:5069189-5070207 FORWARD | Aliases: K15M2.21
AT4G36530.2	-10.0773	0.0176751	0.00380332	0.0383272	| Symbol: None | hydrolase, alpha/beta fold family protein, low similarity to hydrolase (Sphingomonas sp.) GI:3426124; contains Pfam profile PF00561: hydrolase, alpha/beta fold family | chr4:17239961-17241938 REVERSE | Aliases: AP22.96, AP22_96
AT5G02610.1	-12.3688	0.020225	0.00380332	0.0470427	| Symbol: None | 60S ribosomal protein L35 (RPL35D), ribosomal protein L35- cytosolic, Arabidopsis thaliana, PIR:T00549 | chr5:587528-588731 FORWARD | Aliases: T22P11.200, T22P11_200
AT2G36170.1	-14.8632	0.0266836	0.00380332	0.0565296	| Symbol: None | ubiquitin extension protein 2 (UBQ2) / 60S ribosomal protein L40 (RPL40A), identical to GI:166930, GI:166931 | chr2:15179196-15180358 FORWARD | Aliases: F9C22.10, F9C22_10
AT1G09080.1	-20.2555	7.58515e-05	0.00380332	0.077038	| Symbol: None | luminal binding protein 3 (BiP-3) (BP3), Similar to Arabidopsis luminal binding protein (gb:D89342); contains Pfam domain PF00012: dnaK protein | chr1:2929220-2931843 REVERSE | Aliases: F7G19.5, F7G19_5
AT5G22880.1	-26.743	0.0116081	0.00380332	0.101712	| Symbol: None | histone H2B, putative, strong similarity to histone H2B-3 Lycopersicon esculentum GI:3021485, H2B Gossypium hirsutum SP:O22582; contains Pfam profile PF00125 Core histone H2A/H2B/H3/H4 | chr5:7651960-7652625 REVERSE | Aliases: MRN17.11, MRN17_11
AT5G20980.1	-40.0724	0.0166377	0.00380332	0.152408	| Symbol: None | 5-methyltetrahydropteroyltriglutamate--homocysteine methyltransferase, putative / vitamin-B12-independent methionine synthase, putative / cobalamin-independent methionine synthase, putative, strong similarity to SP:O50008 5-methyltetrahydropteroyltriglutamate--homocysteine methyltransferase (EC 2.1.1.14) (Vitamin-B12-independent methionine synthase isozyme) (Cobalamin-independent…
