# Supplementary material for: Integration of shot-gun proteomics and bioinformatics analysis to explore plant hormone responses
Source: BMC Bioinformatics. 2012 Sep 11;13(Suppl 15):S8. doi: 10.1186/1471-2105-13-S15-S8 (PMC3439724; doi:10.1186/1471-2105-13-S15-S8)
Supplement: Additional file 4 — All differentially expressed proteins in BR treated sample. The list was generated by PatternLab. The data from DTASelect were normalized by Row Sigma method and processed by TFold pairwise analysis. The minimum signal in all classes is 2. The cutoff of fold change, p-value and Benjamin-Hochberg (BH) theoretical false-positive rate are 2.0, 0.05 and 0.1, respectively. [file 1471-2105-13-S15-S8-S4.xls]

## Sheet: report(min 2 all class,2.0 0.05
Gene Locus	Fold change	pValue	Signal+	Signal-	Description
AT2G33870.1	10.9439	0.0385282	0.0308534	0.00281923	| Symbol: None | Ras-related GTP-binding protein, putative, similar to GTP-binding protein GI:303742 from (Pisum sativum) | chr2:14344442-14345330 REVERSE | Aliases: T1B8.16, T1B8_16
AT3G53520.1	9.78799	0.0193363	0.0275946	0.00281923	| Symbol: UXS1 | NAD-dependent epimerase/dehydratase family protein, similar to UDP-glucuronic acid decarboxylase Uxs1p from Filobasidiella neoformans GI:14318327; contains Pfam profile PF01370 NAD dependent epimerase/dehydratase family | chr3:19852613-19855285 FORWARD | Aliases: ATUXS1, F4P12.220, UDP GLUCURONIC ACID DECARBOXYLASE 1
AT2G20140.1	9.34261	0.0321398	0.026339	0.00281923	| Symbol: None | 26S protease regulatory complex subunit 4, putative, similar to Swiss-Prot:P48601 26S protease regulatory subunit 4 (P26S4) (Drosophila melanogaster) | chr2:8699781-8702160 FORWARD | Aliases: T2G17.6, T2G17_6
AT1G61570.1	8.89724	0.0488476	0.0250833	0.00281923	| Symbol: TIM13 | mitochondrial import inner membrane translocase (TIM13), identical to mitochondrial import inner membrane translocase subunit Tim13 (Arabidopsis thaliana) Swiss-Prot:Q9XH48; contains Pfam domain, PF02953: Tim10/DDP family zinc finger | chr1:22722370-22723181 REVERSE | Aliases: T25B24.8, T25B24_8, TIM13, translocase of the inner membrane 13
AT2G34630.1	7.60873	0.0030071	0.0214507	0.00281923	| Symbol: None | geranyl diphosphate synthase, putative / GPPS, putative / dimethylallyltransferase, putative / prenyl transferase, putative, identical to GI:11322965 A. thaliana geranyl diphosphate synthase | chr2:14585709-14588788 FORWARD | Aliases: T31E10.3, T31E10_3
AT5G17710.1	6.71798	0.0269853	0.0189395	0.00281923	| Symbol: EMB1241 | co-chaperone grpE family protein, similar to co-chaperone CGE1 precursor isoform a (Chlamydomonas reinhardtii) GI:15384277; contains Pfam profile PF01025: co-chaperone GrpE | chr5:5839345-5841692 REVERSE | Aliases: EMB1241, EMBRYO DEFECTIVE 1241, MVA3.60, MVA3_60
AT2G07687.1	5.87485	0.0305615	0.0165625	0.00281923	| Symbol: None | cytochrome c oxidase subunit 3, identical to cytochrome c oxidase subunit 3 (GI:15215914) (Arabidopsis thaliana); similar to Cytochrome c oxidase polypeptide III (EC 1.9.3.1) (Swiss-Prot:P92514) (Arabidopsis thaliana) | chr2:3311651-3312648 REVERSE | Aliases: T17H1.13, T17H1_13
AT2G33430.1	5.69464	0.0322478	0.0160545	0.00281923	| Symbol: None | plastid developmental protein DAG, putative, similar to DAG protein, chloroplast precursor (Garden snapdragon) SWISS-PROT:Q38732 | chr2:14169766-14172118 FORWARD | Aliases: F4P9.20, F4P9_20
AT3G51070.1	4.9841	0.00502449	0.0140513	0.00281923	| Symbol: None | dehydration-responsive protein-related, similar to early-responsive to dehydration stress ERD3 protein (Arabidopsis thaliana) GI:15320410; contains Pfam profile PF03141: Putative methyltransferase | chr3:18980048-18983271 FORWARD | Aliases: F24M12.110
AT1G26340.1	4.53872	0.00156045	0.0127957	0.00281923	| Symbol: B5 #6 | cytochrome b5, putative, similar to cytochrome b5 GB:BAA74839 GI:4240120 from (Arabidopsis thaliana) | chr1:9113887-9114958 FORWARD | Aliases: F28B23.1
AT5G22020.1	4.53872	0.00156045	0.0127957	0.00281923	| Symbol: None | strictosidine synthase family protein, similar to SP:P15324 Strictosidine synthase precursor (EC 4.3.3.2) {Rauvolfia mannii}; contains Pfam profile PF03088: Strictosidine synthase | chr5:7287740-7289401 REVERSE | Aliases: None
AT3G14390.1	4.09335	0.0156087	0.0115401	0.00281923	| Symbol: None | diaminopimelate decarboxylase, putative / DAP carboxylase, putative, similar to diaminopimelate decarboxylase (Arabidopsis thaliana) GI:6562332; contains Pfam profiles PF02784: Pyridoxal-dependent decarboxylase pyridoxal binding domain, PF00278: Pyridoxal-dependent decarboxylase C-terminal sheet domain | chr3:4806732-4809440 FORWARD | Aliases: MLN21.17
AT5G08260.1	4.09335	0.0156087	0.0115401	0.00281923	| Symbol: SCPL35 | serine carboxypeptidase S10 family protein, similar to Serine carboxypeptidase II chains A and B (SP:P08819) (EC 3.4.16.6) (Triticum aestivum (Wheat)); carboxypeptidase D - Triticum aestivum, PIR:A29639 | chr5:2657168-2661413 FORWARD | Aliases: F8L15.17, SCPL35
AT5G63190.1	4.09335	0.0156087	0.0115401	0.00281923	| Symbol: None | MA3 domain-containing protein, low similarity to programmed cell death 4 protein (Gallus gallus) GI:12958564; contains Pfam profile PF02847: MA3 domain | chr5:25362769-25366022 FORWARD | Aliases: MDC12.16, MDC12_16
AT2G33340.1	4.09335	0.0156087	0.0115401	0.00281923	| Symbol: None | transducin family protein / WD-40 repeat family protein, contains 5 WD-40 repeats (PF00400); similar to cell cycle control protein cwf8 (SP:O14011) (Schizosaccharomyces pombe (Fission yeast)) | chr2:14133294-14138219 REVERSE | Aliases: F4P9.11, F4P9_11
AT5G60540.1	3.96076	0.0149888	0.0111663	0.00281923	| Symbol: EMB2407 | SNO glutamine amidotransferase family protein, similar to pyridoxine synthesis protein PDX2 (Cercospora nicotianae) GI:9954418; contains Pfam profile PF01174: SNO glutamine amidotransferase family | chr5:24353849-24356028 REVERSE | Aliases: EMB2407, EMBRYO DEFECTIVE 2407, MUF9.1, MUF9_1
AT4G29160.1	3.96076	0.0149888	0.0111663	0.00281923	| Symbol: None | SNF7 family protein, contains Pfam domain, PF03357: SNF7 family | chr4:14380814-14382672 FORWARD | Aliases: F19B15.190, F19B15_190
AT1G01820.1	3.96076	0.0149888	0.0111663	0.00281923	| Symbol: None | peroxisomal biogenesis factor 11 family protein / PEX11 family protein, contains Pfam PF05648: Peroxisomal biogenesis factor 11 (PEX11) | chr1:296001-298109 REVERSE | Aliases: T1N6.24, T1N6_24
AT2G25800.1	3.96076	0.0149888	0.0111663	0.00281923	| Symbol: None | expressed protein | chr2:11012980-11016817 REVERSE | Aliases: F17H15.17, F17H15_17
AT5G49900.1	3.96076	0.0149888	0.0111663	0.00281923	| Symbol: None | expressed protein, contains Pfam domain PF04685: Protein of unknown function, DUF608 | chr5:20314349-20319572 REVERSE | Aliases: K9P8.4, K9P8_4
AT4G29670.1	3.51539	0.00268984	0.00991067	0.00281923	| Symbol: None | thioredoxin family protein, contains Pfam profile PF00085: Thioredoxin | chr4:14535548-14537256 REVERSE | Aliases: T16L4.180, T16L4_180
AT5G65840.1	3.51539	0.00268984	0.00991067	0.00281923	| Symbol: None | expressed protein | chr5:26360956-26363289 REVERSE | Aliases: K14B20.1, K14B20_1
AT1G01630.1	3.51539	0.00268984	0.00991067	0.00281923	| Symbol: None | SEC14 cytosolic factor, putative / phosphoglyceride transfer protein, putative, contains Pfam PF00650 : CRAL/TRIO domain and PF03765 : CRAL/TRIO, N-terminus; similar to polyphosphoinositide binding protein Ssh2p GB:AAB94599 GI:2739046 from (Glycine max) | chr1:229057-230917 FORWARD | Aliases: T1N6.1, T1N6_1
AT1G62180.1	3.51539	0.00268984	0.00991067	0.00281923	| Symbol: APR2 | 5'-adenylylsulfate reductase 2, chloroplast (APR2) (APSR) / adenosine 5'-phosphosulfate 5'-adenylylsulfate (APS) sulfotransferase 2 / 3'-phosphoadenosine-5'-phosphosulfate (PAPS) reductase homolog 43 (PRH-43), identical to SP:P92981 5'-adenylylsulfate reductase 2, chloroplast precursor (EC 1.8.4.9) (Adenosine 5'-phosphosulfate 5'-adenylylsulfate sulfotransferase 2) (APS sulfotran…
AT4G21860.1	3.51539	0.00268984	0.00991067	0.00281923	| Symbol: None | methionine sulfoxide reductase domain-containing protein / SeIR domain-containing protein, low similarity to pilin-like transcription factor (Homo sapiens) GI:5059062, SP:P14930 Peptide methionine sulfoxide reductase msrA/msrB (EC 1.8.4.6) {Neisseria gonorrhoeae}; contains Pfam profile PF01641: SelR domain | chr4:11600085-11601572 REVERSE | Aliases: T8O5.70, T8O5_70
AT5G42970.1	3.51539	0.00268984	0.00991067	0.00281923	| Symbol: COP8 | COP9 signalosome complex subunit 4 / CSN complex subunit 4 (CSN4) (COP8) (FUS4), FUSCA4, COP8, CSN4; identical to CSN complex subunit 4 (Arabidopsis thaliana) GI:18056659, COP8 (Arabidopsis thaliana) GI:5802627; contains Pfam profile PF01399: PCI domain; identical to cDNA CSN complex subunit 4 (CSN4) GI:18056658 | chr5:17254413-17257961 REVERSE | Aliases: ATS4, CONSTITUTIVE PHOTO…
AT5G44320.1	3.51539	0.00268984	0.00991067	0.00281923	| Symbol: None | eukaryotic translation initiation factor 3 subunit 7, putative / eIF-3 zeta, putative / eIF3d, putative, similar to initiation factor 3d (Arabidopsis thaliana) GI:12407755, SP:O15371 Eukaryotic translation initiation factor 3 subunit 7 (eIF-3 zeta) (eIF3 p66) (eIF3d) {Homo sapiens}; contains Pfam profile PF05091: Eukaryotic translation initiation factor 3 subunit 7 (eIF-3) | chr5…
AT3G18600.1	3.51539	0.00268984	0.00991067	0.00281923	| Symbol: None | DEAD/DEAH box helicase, putative, non-consensus acceptor splice site AT at exon 2; similar to DEAD box helicase protein GB:NP_006764 from (Homo sapiens), contains Pfam profile: PF00270 DEAD/DEAH box helicase | chr3:6399600-6403353 REVERSE | Aliases: K24M9.9
AT4G33400.1	3.51539	0.00268984	0.00991067	0.00281923	| Symbol: None | dem protein-related / defective embryo and meristems protein-related, identical to dem GI:2190419 from (Lycopersicon esculentum) | chr4:16077920-16080524 REVERSE | Aliases: F17M5.160, F17M5_160
AT3G03920.1	3.46915	0.0477661	0.0218245	0.00629104	| Symbol: None | Gar1 RNA-binding region family protein, contains Pfam profile PF04410: Gar1 protein RNA binding region | chr3:1009005-1010477 REVERSE | Aliases: F20H23.3, F20H23_3
AT1G16460.1	3.08371	0.049192	0.0301058	0.00976285	| Symbol: ATRDH2 | mercaptopyruvate sulfurtransferase (MST2) (RDH2), identical to mercaptopyruvate sulfurtransferase GI:6009983 and thiosulfate sulfurtransferase GI:5817004 from (Arabidopsis thaliana); contains PF:00581 Rhodanese-like domain | chr1:5619576-5622627 REVERSE | Aliases: ARABIDOPSIS THALIANA RHODANESE HOMOLOGUE 2, ATMST2, F3O9.26, F3O9_26, MERCAPTOPYRUVATE SULFURTRANSFERASE, MERCAPTOP…
AT5G56600.1	3.07001	0.0208234	0.00865506	0.00281923	| Symbol: PRF3 | profilin 5 (PRO5) (PRF3), identical to SP:Q9FE63 Profilin 5 {Arabidopsis thaliana} | chr5:22926914-22928047 REVERSE | Aliases: MIK19.4, MIK19_4, PFN3, PROFILIN, PROFILIN 3
AT5G47870.1	3.07001	0.0208234	0.00865506	0.00281923	| Symbol: None | expressed protein | chr5:19401600-19403095 REVERSE | Aliases: MCA23.21, MCA23_21
AT3G10130.1	3.07001	0.0208234	0.00865506	0.00281923	| Symbol: None | SOUL heme-binding family protein, weak similarity to heme-binding protein (Homo sapiens) GI:4886908; contains Pfam profile PF04832: SOUL heme-binding protein | chr3:3131003-3133191 REVERSE | Aliases: T22K18.4
AT1G14310.1	3.07001	0.0208234	0.00865506	0.00281923	| Symbol: None | haloacid dehalogenase-like hydrolase family protein, contains InterPro accession IPR005834: Haloacid dehalogenase-like hydrolase | chr1:4885039-4886788 FORWARD | Aliases: F14L17.7, F14L17_7
AT3G11270.1	3.07001	0.0208234	0.00865506	0.00281923	| Symbol: None | 26S proteasome non-ATPase regulatory subunit 7, putative / 26S proteasome regulatory subunit S12, putative / MOV34 protein, putative, contains similarity to 26S proteasome regulatory subunit S12 (MOV34) SP:P26516 from (Mus musculus) | chr3:3528896-3531708 FORWARD | Aliases: F11B9.19
AT5G24770.1	3.07001	0.0208234	0.00865506	0.00281923	| Symbol: VSP2 | vegetative storage protein 2 (VSP2), identical to SP:O82122 Vegetative storage protein 2 precursor {Arabidopsis thaliana}; contains Pfam profile PF03767: HAD superfamily (subfamily IIIB) phosphatase | chr5:8500514-8502227 REVERSE | Aliases: T4C12.40, VEGETATIVE STORAGE PROTEIN 2
AT5G42100.1	3.07001	0.0208234	0.00865506	0.00281923	| Symbol: None | glycosyl hydrolase family 17 protein, similar to beta-1,3-glucanase precursor GI:4097948 from (Oryza sativa) | chr5:16846379-16848447 REVERSE | Aliases: MJC20.21, MJC20_21
AT1G16350.1	3.07001	0.0208234	0.00865506	0.00281923	| Symbol: None | inosine-5'-monophosphate dehydrogenase, putative, strong similarity to SP:P47996 gb:L34684 inosine monophosphate dehydrogenase (IMPDH) from Arabidopsis thaliana; member of the PF:00478 IMP dehydrogenase family | chr1:5590945-5592866 FORWARD | Aliases: F3O9.15, F3O9_15
AT5G18280.1	3.07001	0.0208234	0.00865506	0.00281923	| Symbol: ATAPY2 | apyrase (APY2), identical to apyrase GI:6006801, GI:7672685 from (Arabidopsis thaliana) | chr5:6050566-6054343 REVERSE | Aliases: APYRASE, APYRASE 2, MRG7.24, MRG7_24
AT1G47310.1	3.07001	0.0208234	0.00865506	0.00281923	| Symbol: None | expressed protein | chr1:17345354-17347242 FORWARD | Aliases: T3F24.7, T3F24_7
AT2G33530.1	3.07001	0.0208234	0.00865506	0.00281923	| Symbol: SCPL46 | serine carboxypeptidase S10 family protein, similar to Serine carboxypeptidase II chains A and B (SP:P08819) (EC 3.4.16.6) (Triticum aestivum (Wheat) | chr2:14204729-14207633 REVERSE | Aliases: F4P9.30, F4P9_30, SCPL46
AT2G40090.1	3.07001	0.0208234	0.00865506	0.00281923	| Symbol: ATATH9 | ABC1 family protein, contains Pfam domain, PF03109: ABC1 family | chr2:16744544-16747448 REVERSE | Aliases: F27I1.1, F27I1_1
AT4G01610.1	3.07001	0.0208234	0.00865506	0.00281923	| Symbol: None | cathepsin B-like cysteine protease, putative, similar to cathepsin B-like cysteine proteinase GI:609175 from (Nicotiana rustica); contains an unusually short, 5nt exon | chr4:694695-697126 FORWARD | Aliases: T15B16.17, T15B16_17
AT3G17090.1	3.07001	0.0208234	0.00865506	0.00281923	| Symbol: None | protein phosphatase 2C family protein / PP2C family protein, similar to Ser/Thr protein phosphatase 2C (PP2C6) (GI:15020818) (Arabidopsis thaliana); similar to protein phosphatase 2C (GI:3608412) (Mesembryanthemum crystallinum); contains Pfam PF00481 : Protein phosphatase 2C domain; | chr3:5826809-5829639 FORWARD | Aliases: K14A17.4
AT2G47330.1	3.07001	0.0208234	0.00865506	0.00281923	| Symbol: None | DEAD/DEAH box helicase, putative, similar to RNA helicase (Rattus norvegicus) GI:897915; contains Pfam profiles PF00270: DEAD/DEAH box helicase, PF00271: Helicase conserved C-terminal domain | chr2:19436034-19438762 REVERSE | Aliases: T8I13.17
AT4G14200.1	3.07001	0.0208234	0.00865506	0.00281923	| Symbol: None | expressed protein | chr4:8185365-8188719 REVERSE | Aliases: DL3140C, FCAALL.116
AT5G38990.1	3.07001	0.0208234	0.00865506	0.00281923	| Symbol: None | protein kinase family protein, contains protein kinase domain, Pfam:PF00069 | chr5:15626044-15628828 FORWARD | Aliases: K15E6.170, K15E6_170
AT3G14620.1	3.07001	0.0208234	0.00865506	0.00281923	| Symbol: CYP72A8 | cytochrome P450, putative, similar to GB:Q05047 from (Catharanthus roseus) | chr3:4914921-4917083 FORWARD | Aliases: MIE1.12
AT1G41880.1	3.05443	0.0156476	0.0156807	0.00513377	| Symbol: None | 60S ribosomal protein L35a (RPL35aB), identical to GB:CAB81600 from (Arabidopsis thaliana) | chr1:15653564-15654932 REVERSE | Aliases: F5A13.4, F5A13_4
AT1G29350.1	3.02219	0.0440579	0.0185657	0.00614314	| Symbol: None | expressed protein | chr1:10268455-10273774 REVERSE | Aliases: F15D2.27, F15D2_27
AT3G55120.1	2.80985	0.0351213	0.0144251	0.00513377	| Symbol: TT5 | chalcone-flavanone isomerase / chalcone isomerase (CHI), identical to SP:P41088 | chr3:20441091-20442447 REVERSE | Aliases: A11, CFI, CHALCONE FLAVANONE ISOMERASE, CHALCONE ISOMERASE, CHI, T15C9.120, TRANSPARENT TESTA 5
AT1G07180.1	2.75155	0.0487731	0.0173101	0.00629104	| Symbol: ATNDI1 | Internal NAD(P)H dehydrogenase in mitochondria. The predicted protein sequence has high homology with other designated NAD(P)H DHs from microorganisms; the capacity for matrix NAD(P)H oxidation via the rotenone-insensitive pathway is significantly reduced in the Atndi1 mutant plant line; the in vitro translation product of AtNDI1 is imported into isolated mitochondria and locat…
AT4G15560.1	2.69214	0.0362926	0.0169363	0.00629104	| Symbol: CLA1 | 1-deoxy-D-xylulose 5-phosphate synthase, putative / 1-deoxyxylulose-5-phosphate synthase, putative / DXP-synthase, putative (DEF) (CLA1), identical to SP:Q38854 Probable 1-deoxy-D-xylulose 5-phosphate synthase, chloroplast precursor (EC 4.1.3.37) (1-deoxyxylulose-5-phosphate synthase) (DXP synthase) (DXPS). (Mouse-ear cress) {Arabidopsis thaliana}, DEF (deficient in photosynthesi…
AT5G28050.1	2.49246	0.0261778	0.0127957	0.00513377	| Symbol: None | cytidine/deoxycytidylate deaminase family protein, similar to SP:O34598 Guanine deaminase (EC 3.5.4.3) (Guanase) (Guanine aminase) (Guanine aminohydrolase) (GAH) (GDEase) {Bacillus subtilis}; contains Pfam profile PF00383: Cytidine and deoxycytidylate deaminase zinc-binding region | chr5:10043919-10045975 REVERSE | Aliases: F15F15.120, F15F15_120
AT1G18730.1	2.45127	0.0400027	0.0304796	0.0124342	| Symbol: None | expressed protein | chr1:6460590-6462212 FORWARD | Aliases: F6A14.16, F6A14_16
AT5G53560.1	2.06693	0.0191786	0.0445309	0.0215444	| Symbol: ATB5 A | cytochrome b5 isoform 1, identical to SP:Q42342 Cytochrome b5 isoform 1 (Arabidopsis thaliana) | chr5:21776637-21777804 FORWARD | Aliases: B5 #2, MNC6.10, MNC6_10
AT3G13560.1	2.06151	0.000954359	0.0198213	0.00961495	| Symbol: None | glycosyl hydrolase family 17 protein, similar to beta-1,3-glucanase GI:15150341 from (Camellia sinensis) | chr3:4425281-4428186 REVERSE | Aliases: MRP15.20
AT1G60420.1	2.04667	0.0410472	0.0173101	0.00845768	| Symbol: None | DC1 domain-containing protein, contains Pfam domain PF03107: DC1 domain | chr1:22265573-22268324 FORWARD | Aliases: T13D8.29, T13D8_29
AT5G14220.1	2.01353	0.0149433	0.0227064	0.0112769	| Symbol: None | protoporphyrinogen oxidase, putative, similar to protoporphyrinogen IX oxidase, mitochondrial (PPO II) from Nicotiana tabacum (SP:O24164), Glycine max, AB025102, Spinacia oleracea (GI:14349153); contains Pfam amine oxidase, flavin-containing domain (PF015930) | chr5:4583271-4587404 REVERSE | Aliases: F18O22.10, F18O22_10
AT4G39960.1	-2.00844	0.0186601	0.0255914	0.0513987	| Symbol: None | DNAJ heat shock family protein, similar to SP:Q9S5A3 Chaperone protein dnaJ {Listeria monocytogenes}; contains Pfam profiles PF00226 DnaJ domain, PF01556 DnaJ C terminal region, PF00684 DnaJ central domain (4 repeats) | chr4:18533775-18536612 FORWARD | Aliases: T5J17.130, T5J17_130
AT1G11910.1	-2.01913	0.041376	0.0411378	0.0830628	| Symbol: None | aspartyl protease family protein, contains Pfam profiles: PF00026 eukaryotic aspartyl protease, PF03489 surfactant protein B, PF05184 saposin-like type B, region 1 | chr1:4016789-4020916 REVERSE | Aliases: F12F1.24, F12F1_24
AT1G24360.1	-2.0193	0.00549959	0.0156807	0.0316641	| Symbol: None | 3-oxoacyl-(acyl-carrier protein) reductase, chloroplast / 3-ketoacyl-acyl carrier protein reductase, identical to 3-oxoacyl-(acyl-carrier protein) reductase SP:P33207 from (Arabidopsis thaliana) | chr1:8640725-8643467 FORWARD | Aliases: F21J9.2, F21J9.34, F21J9_34
AT2G38750.1	-2.02873	0.0458993	0.0156807	0.031812	| Symbol: ANNAT4 | annexin 4 (ANN4), nearly identical to annexin (AnnAt4) (Arabidopsis thaliana) GI:6503084; contains Pfam profile PF00191: Annexin | chr2:16203343-16205569 REVERSE | Aliases: ANNEXIN 4, T6A23.5, T6A23_5
AT3G16460.1	-2.05467	0.0321552	0.0230802	0.0474222	| Symbol: None | jacalin lectin family protein, contains Pfam profile: PF01419 jacalin-like lectin domain; similar to myrosinase binding protein (Brassica napus) GI:1711296, GI:1655824, myrosinase-binding protein homolog (Arabidopsis thaliana) GI:2997767; contains Pfam profile PF01419 jacalin-like lectin family | chr3:5592626-5595716 FORWARD | Aliases: T2O4.14
AT4G00740.1	-2.06408	0.0239161	0.0131695	0.0271829	| Symbol: None | dehydration-responsive protein-related, similar to early-responsive to dehydration stress ERD3 protein (Arabidopsis thaliana) GI:15320410; contains Pfam profile PF03141: Putative methyltransferase | chr4:307431-310482 REVERSE | Aliases: F15P23.2, F15P23_2
AT2G16460.1	-2.10802	0.0219402	0.00991067	0.0208919	| Symbol: None | expressed protein | chr2:7140474-7142734 REVERSE | Aliases: F16F14.4, F16F14_4
AT4G17520.1	-2.10854	0.0194009	0.0235882	0.0497367	| Symbol: None | nuclear RNA-binding protein, putative, similar to nuclear RNA binding protein GI:6492264 from (Arabidopsis thaliana) | chr4:9771343-9773605 FORWARD | Aliases: DL4795W, FCAALL.142
AT1G76150.1	-2.11646	0.0187835	0.0160545	0.0339786	| Symbol: None | maoC-like dehydratase domain-containing protein, contains similarity to Swiss-Prot:P51659 estradiol 17 beta-dehydrogenase 4 (17-beta-HSD 4) (17-beta-hydroxysteroid dehydrogenase 4) (Homo sapiens); contains Pfam profile PF01575: MaoC like domain | chr1:28579860-28582570 REVERSE | Aliases: T23E18.9, T23E18_9
AT2G28900.1	-2.14363	0.0118025	0.069509	0.149001	| Symbol: None | mitochondrial import inner membrane translocase subunit Tim17/Tim22/Tim23 family protein, contains Pfam PF02466: Mitochondrial import inner membrane translocase subunit Tim17 | chr2:12421191-12422655 REVERSE | Aliases: F8N16.19, F8N16_19
AT1G52410.1	-2.14562	0.0437209	0.0369972	0.0793821	| Symbol: None | caldesmon-related, weak similarity to Caldesmon (CDM) (Swiss-Prot:P12957) (Gallus gallus) | chr1:19524403-19529293 FORWARD | Aliases: F19K6.14, F19K6_14
AT5G03350.1	-2.15747	0.0482396	0.0156807	0.0338307	| Symbol: None | legume lectin family protein, contains Pfam domain, PF00139: Legume lectins beta domain | chr5:815673-816657 REVERSE | Aliases: F12E4.80, F12E4_80
AT4G37980.1	-2.21661	0.0426232	0.0283421	0.0628235	| Symbol: ELI3 1 | mannitol dehydrogenase, putative (ELI3-1), identical to GI:16267 | chr4:17852583-17854494 FORWARD | Aliases: ELICITOR ACTIVATED GENE 3, F20D10.100, F20D10_100
AT2G04940.1	-2.22709	0.0125607	0.0111663	0.0248684	| Symbol: None | scramblase-related, weak similarity to Phospholipid scramblase 1 (PL scramblase 1) (Ca(2 )-dependent phospholipid scramblase 1) (Transplantability associated protein 1) (TRA1) (NOR1) (Swiss-Prot:Q9JJ00) (Mus musculus); weak similarity to Phospholipid scramblase 4 (PL scramblase 4) (Ca(2 )-dependent phospholipid scramblase 4) (Swiss-Prot:Q9NRQ2) (Homo sapiens) | chr2:1736482-17403…
AT1G64200.1	-2.29859	0.0222078	0.0514223	0.118199	| Symbol: VHA E3 | vacuolar ATP synthase subunit E, putative / V-ATPase E subunit, putative / vacuolar proton pump E subunit, putative, similar to SP:Q39258 Vacuolar ATP synthase subunit E (EC 3.6.3.14) (V-ATPase E subunit) (Vacuolar proton pump E subunit) {Arabidopsis thaliana}; contains Pfam profile PF01991: ATP synthase (E/31 kDa) subunit | chr1:23832200-23833665 REVERSE | Aliases: F22C12.4, F…
ATCG00280.1	-2.29952	0.0282215	0.236437	0.543693	| Symbol: PSBC | chloroplast gene encoding a CP43 subunit of the photosystem II reaction center. promoter contains a blue-light responsive element. | chrC:33720-35141 FORWARD | Aliases: CP43, PSBC
AT3G19720.1	-2.30423	0.0462859	0.00539625	0.0124342	| Symbol: ARC5 | dynamin family protein, identical to cDNA dynamin-like protein (ARC5) GI: 30349145; contains Pfam profile PF00350: Dynamin family | chr3:6850377-6855519 REVERSE | Aliases: ACCUMULATION AND REPLICATION OF CHLOROPLAST 5, MMB12.21
AT4G27640.1	-2.30423	0.0462859	0.00539625	0.0124342	| Symbol: None | importin beta-2 subunit family protein, low similarity to importin 4 GI:18700635 from (Homo sapiens) | chr4:13797664-13803069 REVERSE | Aliases: T29A15.130, T29A15_130
AT4G09720.1	-2.31459	0.00854065	0.0227064	0.0525559	| Symbol: None | Ras-related GTP-binding protein, putative, similar to GTP-binding protein RAB7A from (Lotus japonicus) | chr4:6132968-6135180 FORWARD | Aliases: F17A8.70, F17A8_70
AT2G44490.1	-2.35552	0.0052006	0.0144251	0.0339786	| Symbol: None | glycosyl hydrolase family 1 protein, contains Pfam PF00232 : Glycosyl hydrolase family 1 domain; TIGRFAM TIGR01233: 6-phospho-beta-galactosidase; similar to anther-specific protein ATA27 (GI:2746341) (Arabidopsis thaliana) | chr2:18371859-18374801 FORWARD | Aliases: F4I1.30
AT5G60670.1	-2.3645	0.0338107	0.0243358	0.0575418	| Symbol: None | 60S ribosomal protein L12 (RPL12C), 60S RIBOSOMAL PROTEIN L12 (like), Arabidopsis thaliana, PIR:T45883 | chr5:24398136-24398819 REVERSE | Aliases: MUP24.13, MUP24_13
AT1G15390.1	-2.39926	0.0132562	0.0115401	0.0276876	| Symbol: PDF1A | peptide deformylase, mitochondrial / polypeptide deformylase 1A (PDF1A), nearly identical to SP:Q9FV53 Peptide deformylase, mitochondrial precursor (EC 3.5.1.88) (PDF) (Polypeptide deformylase) {Arabidopsis thaliana}; contains Pfam profile PF01327: polypeptide deformylase; supporting cDNA gi:11320951:gb:AF250959.1:AF250959 | chr1:5294624-5295792 FORWARD | Aliases: PEPTIDE DEFORM…
AT5G05740.1	-2.41383	0.0215626	0.00865506	0.0208919	| Symbol: None | S2P-like putative metalloprotease, also contain transmembrane helices near their C-termini and many of them, five of seven, contain a conserved zinc-binding motif HEXXH. Homolog of EGY1. Each of the EGY1 and EGY-like proteins share two additional highly conserved motifs, the previously reported NPDG motif (aa 442聳454 in EGY1, Rudner et al., 1999) and a newly defined GNLR motif (a…
AT3G06860.1	-2.42535	0.00290047	0.0252176	0.0611615	| Symbol: MFP2 | fatty acid multifunctional protein (MFP2), identical to fatty acid multifunctional protein (AtMFP2) GB:AF123254 (gi:4337027) (Arabidopsis thaliana) (fatty acid beta-oxidation); contains Pfam profiles PF02737 (3-hydroxyacyl-CoA dehydrogenase, NAD binding domain), PF00378 (enoyl-CoA hydratase/isomerase family protein), PF00725 (3-hydroxyacyl-CoA dehydrogenase) | chr3:2161875-216631…
AT3G54540.1	-2.4254	0.00202621	0.0198213	0.0480748	| Symbol: ATGCN4 | ABC transporter family protein, similar to ABC50 GI:10863747 from (Rattus norvegicus) | chr3:20200785-20203770 FORWARD | Aliases: None
AT1G52000.1	-2.43089	0.0417048	0.0228406	0.0555231	| Symbol: None | jacalin lectin family protein, similar to myrosinase binding protein (Brassica napus) GI:1711296, myrosinase-binding protein homolog (Arabidopsis thaliana) GI:2997767; contains Pfam profile: PF01419 jacalin-like lectin domain | chr1:19336828-19339782 REVERSE | Aliases: F5F19.6, F5F19_6
ATCG00770.1	-2.43376	0.00871461	0.032617	0.0793821	| Symbol: RPS8 | chloroplast 30S ribosomal protein S8 | chrC:80068-80472 REVERSE | Aliases: RPS8
AT5G27600.1	-2.43437	0.00438877	0.0111663	0.0271829	| Symbol: LACS7 | AMP-binding protein, putative, similar to AMP-binding protein (MF39P) gi:1617274 from Brassica napus, long-chain-fatty-acid--CoA ligase - Brassica napus, EMBL:Z72152; contains Pfam AMP-binding enzyme domain PF00501 | chr5:9742619-9747008 FORWARD | Aliases: F15A18.60, F15A18_60, LONG CHAIN ACYL COA SYNTHETASE 7
AT3G28720.1	-2.51868	0.0314309	0.00539625	0.0135914	| Symbol: None | expressed protein | chr3:10783513-10785684 FORWARD | Aliases: T19N8.1
AT1G78880.1	-2.51868	0.0314309	0.00539625	0.0135914	| Symbol: None | balbiani ring 1-related / BR1-related, contains weak similarity to BR1 (Chironomus tentans) gi:7042:emb:CAA45607 | chr1:29657529-29660801 REVERSE | Aliases: F9K20.7, F9K20_7
AT5G36880.1	-2.51868	0.0314309	0.00539625	0.0135914	| Symbol: None | acetyl-CoA synthetase, putative / acetate-CoA ligase, putative, similar to SP:P27550 (Escherichia coli) and gi:8439651 (Homo sapiens); contains Pfam AMP-binding enzyme domain PF00501 | chr5:14551930-14557456 REVERSE | Aliases: F5H8.15, F5H8_15
AT5G12040.1	-2.53058	0.0151928	0.0102845	0.0260256	| Symbol: None | carbon-nitrogen hydrolase family protein, similar to Nit protein 2 (Homo sapiens) GI:9367116; contains Pfam profile PF00795: hydrolase, carbon-nitrogen family | chr5:3885155-3888055 FORWARD | Aliases: F14F18.210, F14F18_210
AT3G54110.1	-2.55609	0.0157814	0.0173101	0.0442462	| Symbol: ATPUMP1 | plant uncoupling mitochondrial protein (PUMP), identical to plant uncoupling mitochondrial protein (Arabidopsis thaliana) GI:3115108 | chr3:20049670-20052179 FORWARD | Aliases: F24B22.70, PUMP, UCP, UCP2, UNCOUPLING PROTEIN, UNCOUPLING PROTEIN PUMP2
AT4G26870.1	-2.56096	0.0401438	0.0124219	0.031812	| Symbol: None | aspartyl-tRNA synthetase, putative / aspartate--tRNA ligase, putative, simialr to aspartate-tRNA ligase (EC 6.1.1.12) from Drosophila melanogaster GI:4512034, Homo sapiens SP:P14868, Rattus norvegicus SP:P15178; contains Pfam profile PF00152 tRNA synthetases class II (D, K and N) | chr4:13505358-13507848 FORWARD | Aliases: F10M23.210, F10M23_210
AT2G05990.1	-2.63389	0.01315	0.0189395	0.0498846	| Symbol: MOD1 | enoyl-(acyl-carrier protein) reductase (NADH), chloroplast, putative / NADH-dependent enoyl-ACP reductase, putative, strong similarity to enoyl-(acyl-carrier protein) reductase (NADH) SP:P80030 from (Brassica napus) | chr2:2322255-2325143 FORWARD | Aliases: ENOYL ACP REDUCTASE, ENOYL ACP REDUCTASE 1, ENR1, MOSAIC DEATH 1, T6P5.19, T6P5_19
AT1G11430.1	-2.64105	0.0451402	0.00665187	0.0175679	| Symbol: None | plastid developmental protein DAG, putative, similar to DAG protein, chloroplast precursor (Garden snapdragon) SWISS-PROT:Q38732 | chr1:3847250-3849162 FORWARD | Aliases: T23J18.10, T23J18_10
AT2G40800.1	-2.64105	0.0451402	0.00665187	0.0175679	| Symbol: None | expressed protein | chr2:17031469-17034051 REVERSE | Aliases: T7D17.2, T7D17_2
AT1G15690.1	-2.65115	0.0270272	0.0644865	0.170964	| Symbol: AVP1 | pyrophosphate-energized vacuolar membrane proton pump / pyrophosphate-energized inorganic pyrophosphatase (AVP-3), identical to pyrophosphate-energized vacuolar membrane proton pump (pyrophosphate-energized inorganic pyrophosphatase) SP:P31414 from (Arabidopsis thaliana) | chr1:5398985-5402949 FORWARD | Aliases: ATAVP3, AVP 3, F7H2.3, F7H2_3, VACUOLAR H+ PYROPHOSPHATASE AVP 3
ATMG00090.1	-2.68125	0.00295173	0.00865506	0.0232064	| Symbol: RPS3 | ribosomal protein S3 | chrM:25482-28733 REVERSE | Aliases: RPS3
AT5G20950.1	-2.69187	0.0195162	0.00991067	0.0266782	| Symbol: None | glycosyl hydrolase family 3 protein, beta-D-glucan exohydrolase, Nicotiana tabacum, EMBL:AB017502 | chr5:7107378-7111314 REVERSE | Aliases: F22D1.120, F22D1_120
AT3G15190.1	-2.73314	0.0343024	0.00539625	0.0147487	| Symbol: None | chloroplast 30S ribosomal protein S20, putative, contains Pfam profile: PF01649 ribosomal protein S20 | chr3:5116154-5117622 FORWARD | Aliases: F4B12.10
AT1G12920.1	-2.73314	0.0343024	0.00539625	0.0147487	| Symbol: ERF1 2 | eukaryotic release factor 1 family protein / eRF1 family protein, contains Pfam profiles: PF03463 eRF1 domain 1, PF03464 eRF1 domain 2, PF03465 eRF1 domain 3 | chr1:4396346-4398148 REVERSE | Aliases: EUKARYOTIC RELEASE FACTOR 1 2, F13K23.17, F13K23_17
AT4G05020.1	-2.73939	0.0064613	0.0153069	0.0419316	| Symbol: None | NADH dehydrogenase-related, similar to alternative NADH-dehydrogenase (Yarrowia lipolytica) GI:3718005, 64 kDa mitochondrial NADH dehydrogenase (Neurospora crassa) GI:4753821; contains Pfam profile PF00070: Pyridine nucleotide-disulphide oxidoreductase | chr4:2572693-2576593 FORWARD | Aliases: C17L7.11
AT3G20970.1	-2.77065	0.0249234	0.0156807	0.0434457	| Symbol: NFU4 | nitrogen fixation NifU-like family protein, simikar ti HIRA-interacting protein 5 (NIFU FAMILY) (SP:Q9QZ23) {Mus musculus}; contains Pfam profile: PF01106 NifU-like domain | chr3:7348203-7350311 FORWARD | Aliases: ATNFU2, MFD22.10
AT1G44446.1	-2.82667	0.0301505	0.00539625	0.0152534	| Symbol: CH1 | chlorophyll a oxygenase (CAO) / chlorophyll b synthase, identical to chlorophyll a oxygenase GI:5853117 from (Arabidopsis thaliana); contains Pfam PF00355 Rieske (2Fe-2S) domain | chr1:16850818-16853664 REVERSE | Aliases: ATCAO, CAO, CHLORINA 1, CHLOROPHYLL A OXYGENASE, CHLOROPHYLL B SYNTHASE, CHLOROPHYLLIDE A OXYGENASE, T18F15.7, T18F15_7
AT3G59780.1	-2.92829	0.000923674	0.0185657	0.0543658	| Symbol: None | expressed protein | chr3:22097904-22101421 FORWARD | Aliases: F24G16.50
AT4G12060.1	-2.93159	0.0350867	0.00288502	0.00845768	| Symbol: None | Clp amino terminal domain-containing protein, contains Pfam profile: PF02861 Clp amino terminal domain | chr4:7228001-7229935 REVERSE | Aliases: F16J13.130, F16J13_130
AT1G27930.1	-2.93159	0.0350867	0.00288502	0.00845768	| Symbol: None | expressed protein, contains Pfam profile PF04669: Protein of unknown function (DUF579) | chr1:9731252-9732706 REVERSE | Aliases: F13K9.4, F13K9_4
AT3G20680.1	-2.93159	0.0350867	0.00288502	0.00845768	| Symbol: None | expressed protein | chr3:7230078-7231200 REVERSE | Aliases: F3H11.7
AT5G37475.1	-2.93159	0.0350867	0.00288502	0.00845768	| Symbol: None | translation initiation factor-related, similar to Eukaryotic translation initiation factor 3 subunit 1 (eIF-3 alpha) (eIF3 p35) (eIF3j) (Swiss-Prot:O75822) (Homo sapiens) | chr5:14883323-14885971 REVERSE | Aliases: T25O11.11
AT4G00620.1	-2.93159	0.0350867	0.00288502	0.00845768	| Symbol: None | tetrahydrofolate dehydrogenase/cyclohydrolase, putative, similar to SP:P07245 C-1-tetrahydrofolate synthase, cytoplasmic (C1-THF synthase) (Includes: Methylenetetrahydrofolate dehydrogenase (EC 1.5.1.5); Methenyltetrahydrofolate cyclohydrolase (EC 3.5.4.9); Formyltetrahydrofolate synthetase (EC 6.3.4.3)) {Saccharomyces cerevisiae}; contains Pfam profiles PF02882: Tetrahydrofolate…
AT2G40690.1	-2.93159	0.0350867	0.00288502	0.00845768	| Symbol: SFD1 | NAD-dependent glycerol-3-phosphate dehydrogenase family protein, low similarity to SP:Q26756 Glycerol-3-phosphate dehydrogenase (NAD+), glycosomal (EC 1.1.1.8) {Trypanosoma brucei rhodesiense}; contains Pfam profile PF01210: NAD-dependent glycerol-3-phosphate dehydrogenase | chr2:16981107-16983517 FORWARD | Aliases: SUPPRESSOR OF FATTY ACID DESATURASE DEFICIENCY 1, T7D17.13, T7D1…
AT1G16730.1	-2.93159	0.0350867	0.00288502	0.00845768	| Symbol: None | expressed protein | chr1:5726610-5727305 REVERSE | Aliases: F19K19.18
AT1G49820.1	-2.93159	0.0350867	0.00288502	0.00845768	| Symbol: None | 5-methylthioribose kinase family, contains TIGRfam TIGR01767: 5-methylthioribose kinase profile | chr1:18446600-18448766 FORWARD | Aliases: F10F5.1, F10F5_1
AT1G63780.1	-2.93159	0.0350867	0.00288502	0.00845768	| Symbol: IMP4 | brix domain-containing protein, contains Pfam domain, PF04427: Brix domain | chr1:23668536-23671015 REVERSE | Aliases: F24D7.3
AT4G17830.1	-2.93159	0.0350867	0.00288502	0.00845768	| Symbol: None | peptidase M20/M25/M40 family protein, similar to acetylornithine deacetylase (Acetylornithinase, AO; N-acetylornithinase, NAO) (Dictyostelium discoideum) SWISS-PROT:P54638 | chr4:9915893-9918256 FORWARD | Aliases: T6K21.10
AT4G33580.1	-2.93159	0.0350867	0.00288502	0.00845768	| Symbol: None | carbonic anhydrase family protein / carbonate dehydratase family protein, similar to SP:P46512 Carbonic anhydrase 1 (EC 4.2.1.1) (Carbonate dehydratase 1) {Flaveria linearis}; contains Pfam profile PF00484: Carbonic anhydrase | chr4:16138371-16141626 FORWARD | Aliases: T16L1.70, T16L1_70
AT5G62190.1	-2.93159	0.0350867	0.00288502	0.00845768	| Symbol: PRH75 | DEAD box RNA helicase (PRH75), nearly identical to RNA helicase (Arabidopsis thaliana) GI:1488521; contains Pfam profiles PF00270: DEAD/DEAH box helicase, PF00271: Helicase conserved C-terminal domain | chr5:24997494-25001199 REVERSE | Aliases: MMI9.2, MMI9_2, RNA HELICASE
AT5G08580.1	-2.93159	0.0350867	0.00288502	0.00845768	| Symbol: None | calcium-binding EF hand family protein, contains INTERPRO:IPR002048 calcium-binding EF-hand domain | chr5:2780513-2783067 REVERSE | Aliases: MAH20.14, MAH20_14
AT5G65110.1	-2.93159	0.0350867	0.00288502	0.00845768	| Symbol: ACX2 | acyl-CoA oxidase (ACX2), identical to acyl-CoA oxidase (Arabidopsis thaliana) GI:3044212 | chr5:26026866-26029725 REVERSE | Aliases: ACYL COA OXIDASE 2, ATACX2, MQN23.4, MQN23_4
AT4G32285.1	-2.93159	0.0350867	0.00288502	0.00845768	| Symbol: None | epsin N-terminal homology (ENTH) domain-containing protein / clathrin assembly protein-related, Aux22d, Vigna radiata, PID:D1021691; contains Pfam PF01417: ENTH domain. ENTH (Epsin N-terminal homology) domain; similar to clathrin assembly protein AP180 (GI:6492344) (Xenopus laevis) | chr4:15585686-15588076 FORWARD | Aliases: None
AT5G06140.1	-2.93159	0.0350867	0.00288502	0.00845768	| Symbol: None | phox (PX) domain-containing protein, similar to SP:O60749 Sorting nexin 2 {Homo sapiens}; contains Pfam profile PF00787: PX domain | chr5:1856009-1858767 REVERSE | Aliases: K16F4.11, K16F4_11
AT5G05670.1	-2.93159	0.0350867	0.00288502	0.00845768	| Symbol: None | expressed protein | chr5:1695731-1698104 REVERSE | Aliases: MJJ3.7, MJJ3_7
AT3G07060.1	-2.93159	0.0350867	0.00288502	0.00845768	| Symbol: EMB1974 | expressed protein, ; expression supported by MPSS | chr3:2233000-2236919 FORWARD | Aliases: EMB1974, EMBRYO DEFECTIVE 1974, F17A9.23
AT3G48710.1	-2.93159	0.0350867	0.00288502	0.00845768	| Symbol: None | expressed protein, putative protein - Arabidopsis thaliana, EMBL:AL078465.1 | chr3:18051962-18055173 FORWARD | Aliases: T8P19.220
AT1G53280.1	-2.93159	0.0350867	0.00288502	0.00845768	| Symbol: None | DJ-1 family protein, similar to DJ-1 protein (Homo sapiens) GI:1780755; similar to DJ-1 beta (GI:18642508) (Drosophila melanogaster); contains Pfam profile: PF01965 ThiJ/PfpI family; TIGRFAM TIGR01383: DJ-1 family protein | chr1:19867968-19871057 REVERSE | Aliases: F12M16.18, F12M16_18
AT5G46580.1	-2.93159	0.0350867	0.00288502	0.00845768	| Symbol: None | pentatricopeptide (PPR) repeat-containing protein, contains similarity to 67kD chloroplastic RNA-binding protein, P67.1 (Raphanus sativus) GI:9755886; contains Pfam profile PF01535: PPR repeat | chr5:18914672-18916872 REVERSE | Aliases: F10E10.5, F10E10_5
AT1G55690.1	-2.93159	0.0350867	0.00288502	0.00845768	| Symbol: None | SEC14 cytosolic factor family protein / phosphoglyceride transfer family protein, similar to similar to phosphatidylinositol transfer-like protein IV (GI:14486707) (Lotus japonicus) and Phosphatidylinositol Transfer Protein GB:2780955 GI:2780955 (Saccharomyces cerevisiae) | chr1:20811929-20816506 REVERSE | Aliases: F20N2.11
AT3G57660.1	-2.93159	0.0350867	0.00288502	0.00845768	| Symbol: NRPA1 | DNA-directed RNA polymerase family protein, similar to SP:O35134 DNA-directed RNA polymerase I largest subunit (EC 2.7.7.6) (RNA polymerase I 194 kDa subunit) (RPA194) {Mus musculus}; contains InterPro accession IPR000722: RNA polymerase, alpha subunit | chr3:21364723-21373791 FORWARD | Aliases: F15B8.150
AT1G27090.1	-3.00699	0.00259363	0.00865506	0.0260256	| Symbol: None | glycine-rich protein | chr1:9403898-9406243 REVERSE | Aliases: T7N9.15, T7N9_15
AT5G15980.1	-3.01553	0.0145817	0.0173101	0.0521992	| Symbol: None | pentatricopeptide (PPR) repeat-containing protein, contains Pfam profile PF01535: PPR repeat | chr5:5213084-5215623 FORWARD | Aliases: F1N13.120, F1N13_120
AT3G02200.2	-3.04113	0.0179896	0.00539625	0.0164107	| Symbol: None | proteasome family protein, contains Pfam domain, PF01399: PCI domain | chr3:406609-409169 FORWARD | Aliases: F1C9.1
AT5G62740.1	-3.04113	0.0179896	0.00539625	0.0164107	| Symbol: None | band 7 family protein, strong similarity to hypersensitive-induced response protein (Zea mays) GI:7716470; contains Pfam profile PF01145: SPFH domain / Band 7 family; supporting cDNA gi:17065547:gb:AY062850.1: | chr5:25218173-25219982 FORWARD | Aliases: MQB2.40, MQB2_40
AT2G04540.1	-3.04113	0.0179896	0.00539625	0.0164107	| Symbol: None | 3-oxoacyl-(acyl-carrier-protein) synthase II, putative, similar to Swiss-Prot:P56902 3-oxoacyl-(acyl-carrier-protein) synthase II (EC 2.3.1.41) (Beta- ketoacyl-ACP synthase II) (KAS II) (Rhizobium meliloti) | chr2:1581413-1584685 REVERSE | Aliases: T1O3.5, T1O3_5
AT1G17370.1	-3.04781	0.04783	0.00614382	0.0187252	| Symbol: None | oligouridylate-binding protein, putative, similar to oligouridylate binding protein (Nicotiana plumbaginifolia) GI:6996560; contains InterPro entry IPR000504: RNA-binding region RNP-1 (RNA recognition motif) (RRM) | chr1:5951535-5955030 REVERSE | Aliases: F28G4.17
AT3G14100.1	-3.04781	0.04783	0.00614382	0.0187252	| Symbol: None | oligouridylate-binding protein, putative, similar to GB:CAB75429 (GI:6996560) from (Nicotiana plumbaginifolia), contains Pfam profiles: PF00076 RNA recognition motif (3 copies) | chr3:4672926-4676754 FORWARD | Aliases: MAG2.1
AT5G67490.1	-3.06488	0.0284145	0.00665187	0.0203872	| Symbol: None | expressed protein | chr5:26951379-26952178 REVERSE | Aliases: K9I9.5, K9I9_5
AT5G24690.1	-3.12996	0.035774	0.00614382	0.0192299	| Symbol: None | expressed protein | chr5:8455460-8458741 REVERSE | Aliases: MXC17.8, MXC17_8
AT1G67700.1	-3.24587	0.0184344	0.00991067	0.0321688	| Symbol: None | expressed protein | chr1:25377902-25379691 FORWARD | Aliases: F12A21.32
AT3G52140.1	-3.25419	0.0439719	0.0309876	0.10084	| Symbol: None | tetratricopeptide repeat (TPR)-containing protein, contains Pfam profile PF00515: TPR Domain | chr3:19343907-19352635 FORWARD | Aliases: F4F15.250
AT5G60160.1	-3.25558	0.0174919	0.00539625	0.0175679	| Symbol: None | aspartyl aminopeptidase, putative, similar to SP:Q9ULA0 Aspartyl aminopeptidase (EC 3.4.11.21) {Homo sapiens}; contains Pfam profile PF02127: Aminopeptidase I zinc metalloprotease (M18) | chr5:24240942-24244094 REVERSE | Aliases: F15L12.1, F15L12_1
AT2G39970.1	-3.31473	0.0253451	0.00665187	0.0220491	| Symbol: None | peroxisomal membrane protein (PMP36), identical to 36kDa-peroxisomal membrane protein (PMP36) GI:15146342 from (Arabidopsis thaliana) | chr2:16690910-16693740 REVERSE | Aliases: T28M21.13, T28M21_13
AT5G66060.1	-3.31832	0.0300613	0.00614382	0.0203872	| Symbol: None | oxidoreductase, 2OG-Fe(II) oxygenase family protein, similar to prolyl 4-hydroxylase, alpha subunit, from Rattus norvegicus (GI:474940), Mus musculus (SP:Q60715), Homo sapiens (GI:18073925); contains PF03171 2OG-Fe(II) oxygenase superfamily domain | chr5:26436707-26438156 FORWARD | Aliases: K2A18.14, K2A18_14
AT4G17120.1	-3.31832	0.0300613	0.00614382	0.0203872	| Symbol: None | expressed protein | chr4:9615997-9624221 REVERSE | Aliases: DL4595C, FCAALL.360
AT3G43980.1	-3.33272	0.00292192	0.00288502	0.00961495	| Symbol: None | 40S ribosomal protein S29 (RPS29A), ribosomal protein S29, rat, PIR:S30298 | chr3:15789389-15790298 REVERSE | Aliases: T15B3.120, T15B3_120
AT3G32930.1	-3.33272	0.00292192	0.00288502	0.00961495	| Symbol: None | expressed protein | chr3:13493231-13494548 FORWARD | Aliases: T13O13.1
AT4G02980.1	-3.33272	0.00292192	0.00288502	0.00961495	| Symbol: ABP1 | auxin-binding protein 1 (ABP1), identical to Auxin-binding protein 1 precursor (ABP) (Swiss-Prot:P33487) (Arabidopsis thaliana) | chr4:1319656-1321477 REVERSE | Aliases: ABP, AT ERABP1, ENDOPLASMIC RETICULUM AUXIN BINDING PROTEIN 1, T4I9.14, T4I9_14
AT1G66070.1	-3.33272	0.00292192	0.00288502	0.00961495	| Symbol: None | translation initiation factor-related, similar to Eukaryotic translation initiation factor 3 subunit 1 (eIF-3 alpha) (eIF3 p35) (eIF3j) (Swiss-Prot:O75822) (Homo sapiens) | chr1:24599549-24602181 REVERSE | Aliases: F15E12.10, F15E12_10
AT3G09980.1	-3.33272	0.00292192	0.00288502	0.00961495	| Symbol: None | expressed protein, contains Pfam profile PF04949: Family of unknown function (DUF662) | chr3:3069236-3071412 FORWARD | Aliases: T22K18.21
AT5G14910.1	-3.33272	0.00292192	0.00288502	0.00961495	| Symbol: None | heavy-metal-associated domain-containing protein, Pfam profile PF00403: Heavy-metal-associated domain | chr5:4823717-4825373 FORWARD | Aliases: F2G14.30, F2G14_30
AT4G16580.1	-3.33272	0.00292192	0.00288502	0.00961495	| Symbol: None | expressed protein | chr4:9341015-9342868 REVERSE | Aliases: DL4315C, FCAALL.400
AT5G33320.1	-3.33272	0.00292192	0.00288502	0.00961495	| Symbol: CUE1 | triose phosphate/phosphate translocator, putative, similar to SWISS-PROT:P52178 triose phosphate/phosphate translocator (Cauliflower) {Brassica oleracea} | chr5:12606068-12608978 FORWARD | Aliases: ARAPPT, CAB UNDEREXPRESSED 1, F19N2.40, F19N2_40, PHOSPHATE/PHOSPHOENOLPYRUVATE TRANSLOCATOR, PHOSPHOENOLPYRUVATE/PHOSPHATE TRANSLOCATOR, PPT
AT1G06650.2	-3.33272	0.00292192	0.00288502	0.00961495	| Symbol: None | 2-oxoglutarate-dependent dioxygenase, putative, similar to 2A6 (GI:599622) and tomato ethylene synthesis regulatory protein E8 (SP:P10967); contains Pfam profile: PF00671 Iron/Ascorbate oxidoreductase family | chr1:2035838-2037362 FORWARD | Aliases: F12K11.26, F12K11_26
AT5G43830.1	-3.33272	0.00292192	0.00288502	0.00961495	| Symbol: None | expressed protein, similar to auxin down-regulated protein ARG10 (Vigna radiata) GI:2970051, wali7 (aluminum-induced protein) (Triticum aestivum) GI:451193 | chr5:17639563-17641545 REVERSE | Aliases: MQD19.19, MQD19_19
AT2G33585.1	-3.33272	0.00292192	0.00288502	0.00961495	| Symbol: None | expressed protein | chr2:14230479-14231243 REVERSE | Aliases: None
AT4G30840.1	-3.33272	0.00292192	0.00288502	0.00961495	| Symbol: None | WD-40 repeat protein family | chr4:15017625-15019741 REVERSE | Aliases: F6I18.250, F6I18_250
AT3G19420.1	-3.33272	0.00292192	0.00288502	0.00961495	| Symbol: None | expressed protein | chr3:6731463-6735629 FORWARD | Aliases: MLD14.22
AT1G05560.1	-3.33272	0.00292192	0.00288502	0.00961495	| Symbol: UGT1 | UDP-glucose transferase (UGT75B2), similar to UDP-glucose:indole-3-acetate beta-D-glucosyltransferase GI:2149127 from (Arabidopsis thaliana); identical to cDNA UDP-glucosyltransferase (UGT75B2) GI:13661274 | chr1:1645497-1647146 REVERSE | Aliases: T25N20.21, UDP GLUCOSYLTRANSFERASE, UGT75B2
AT3G14010.1	-3.33272	0.00292192	0.00288502	0.00961495	| Symbol: CID4 | hydroxyproline-rich glycoprotein family protein, similar to Mrs16p (GI:2737884) (Saccharomyces cerevisiae); weak similarity to ataxin-2 related protein (GI:1679686) (Homo sapiens). Included in a family of CTC interacting domain proteins found to interact with PAB2. | chr3:4636373-4640977 FORWARD | Aliases: CID4, MDC16.14
AT1G09020.1	-3.33272	0.00292192	0.00288502	0.00961495	| Symbol: SNF4 | protein kinase, putative, similar to protein kinase AKINbetagamma-2 (Zea mays) GI:11139548, AKINbetagamma-1 (Zea mays) GI:11139546; contains Pfam profile PF00571: CBS domain | chr1:2899918-2904818 REVERSE | Aliases: ATSNF4, F7G19.11, F7G19_11, PUTATIVE ACTIVATOR SUBUNIT OF SNF1 RELATED PROTEIN KINASE SNF4
AT1G27680.1	-3.33272	0.00292192	0.00288502	0.00961495	| Symbol: APL2 | glucose-1-phosphate adenylyltransferase large subunit 2 (APL2) / ADP-glucose pyrophosphorylase, identical to SP:P55230 | chr1:9631272-9634584 FORWARD | Aliases: APL2, T22C5.13, T22C5_13
AT2G43160.1	-3.33272	0.00292192	0.00288502	0.00961495	| Symbol: None | epsin N-terminal homology (ENTH) domain-containing protein, contains Pfam PF01417: ENTH domain. ENTH (Epsin N-terminal homology) domain; similar to Af10-protein (GI:1724114) (Avena fatua) | chr2:17955139-17960798 FORWARD | Aliases: F14B2.10
AT5G49890.1	-3.33272	0.00292192	0.00288502	0.00961495	| Symbol: CLC C | chloride channel protein (CLC-c), identical to gi:1742956 | chr5:20305346-20309576 REVERSE | Aliases: ATCLC C, CHLORIDE CHANNEL C, K9P8.3, K9P8_3
AT1G01960.1	-3.33272	0.00292192	0.00288502	0.00961495	| Symbol: None | guanine nucleotide exchange family protein, similar to guanine nucleotide exchange factor (Homo sapiens) GI:5456754; contains Pfam profile PF01369: Sec7 domain | chr1:330588-337582 REVERSE | Aliases: F22M8.9, F22M8_9
AT2G40360.1	-3.33272	0.00292192	0.00288502	0.00961495	| Symbol: None | transducin family protein / WD-40 repeat family protein, contains 4 WD-40 repeats (PF00400); similar to block of proliferation protein Bop1 (GI:1679772) (Mus musculus) | chr2:16859958-16863768 REVERSE | Aliases: T3G21.13, T3G21_13
AT2G32810.1	-3.33272	0.00292192	0.00288502	0.00961495	| Symbol: BGAL9 | beta-galactosidase, putative / lactase, putative, similar to beta-galactosidase GI:7939617 from (Lycopersicon esculentum) | chr2:13925214-13932408 REVERSE | Aliases: F24L7.5, F24L7_5
AT1G53730.1	-3.33272	0.00292192	0.00288502	0.00961495	| Symbol: None | leucine-rich repeat transmembrane protein kinase, putative, similar to GI:3360289 from (Zea mays) (Plant Mol. Biol. 37 (5), 749-761 (1998)) | chr1:20065398-20069369 FORWARD | Aliases: F22G10.31, F22G10_31
AT5G36230.1	-3.34911	0.0233611	0.00539625	0.0180726	| Symbol: None | eIF4-gamma/eIF5/eIF2-epsilon domain-containing protein, low similarity to SP:Q13144 Translation initiation factor eIF-2B epsilon subunit (eIF-2B GDP-GTP exchange factor) {Homo sapiens}; contains Pfam profile PF02020: eIF4-gamma/eIF5/eIF2-epsilon | chr5:14290614-14294232 FORWARD | Aliases: T30G6.9, T30G6_9
AT3G06650.1	-3.40687	0.0497463	0.0179524	0.0611615	| Symbol: ACLB 1 | ATP-citrate synthase, putative / ATP-citrate (pro-S-)-lyase, putative / citrate cleavage enzyme, putative, strong similarity to ATP:citrate lyase (Capsicum annuum) GI:13160653; contains Pfam profiles PF00549: CoA-ligase, PF02629: CoA binding domain | chr3:2079039-2083246 REVERSE | Aliases: T8E24.7, T8E24_7
AT4G17300.1	-3.40812	0.0108073	0.00865506	0.0294974	| Symbol: NS1 | asparaginyl-tRNA synthetase, chloroplast, mitochondrial / asparagine-tRNA ligase / AsnRS (SYNO), nearly identical to SP:O48593 | chr4:9681551-9684984 FORWARD | Aliases: ATNS1, DL4685W, FCAALL.396
AT4G26630.1	-3.41283	0.0334338	0.00665187	0.0227017	| Symbol: None | expressed protein | chr4:13430552-13435776 REVERSE | Aliases: T15N24.80, T15N24_80
AT2G24180.1	-3.41283	0.0334338	0.00665187	0.0227017	| Symbol: CYP71B6 | cytochrome P450 family protein | chr2:10288927-10290815 FORWARD | Aliases: CYTOCHROME P450 71B6, CYTOCHROME P450 MONOOXYGENASE 71B6, F27D4.9, F27D4_9
AT5G43780.1	-3.41283	0.0334338	0.00665187	0.0227017	| Symbol: APS4 | sulfate adenylyltransferase 4 / ATP-sulfurylase 4 (APS4), identical to ATP sulfurylase precursor (APS4) (Arabidopsis thaliana) GI:4633131 | chr5:17606418-17608762 REVERSE | Aliases: MQD19.13, MQD19_13
AT1G69840.1	-3.43762	0.0271667	0.00790748	0.0271829	| Symbol: None | band 7 family protein, strong similarity to hypersensitive-induced response protein (Zea mays) GI:7716466; contains Pfam profile PF01145: SPFH domain / Band 7 family | chr1:26297331-26299444 REVERSE | Aliases: T17F3.13, T17F3_13
AT4G32610.1	-3.44428	0.0026426	0.0111663	0.0384598	| Symbol: None | mitochondrial glycoprotein family protein / MAM33 family protein, low similarity to SP:P40513 Mitochondrial acidic protein MAM33, mitochondrial precursor {Saccharomyces cerevisiae}; contains Pfam profile PF02330: Mitochondrial glycoprotein | chr4:15726279-15730362 REVERSE | Aliases: F4D11.190, F4D11_190
AT3G49670.1	-3.47004	0.0235595	0.00539625	0.0187252	| Symbol: None | leucine-rich repeat transmembrane protein kinase, putative, CLAVATA1 receptor kinase, Arabidopsis thaliana, EMBL:ATU96879 | chr3:18428553-18432091 FORWARD | Aliases: T16K5.20
AT4G34240.1	-3.56357	0.0127615	0.00539625	0.0192299	| Symbol: ALDH3I1 | aldehyde dehydrogenase (ALDH3), similar to aldehyde dehydrogenase (Arabidopsis thaliana) gi:17065876:emb:CAC84903; contains Pfam profile PF00171: aldehyde dehydrogenase (NAD) family protein; identical to cDNA aldehyde dehydrogenase (ALDH3 gene) GI:17065875, aldehyde dehydrogenase (Arabidopsis thaliana) GI:17065876 | chr4:16389698-16392828 FORWARD | Aliases: ALDH3, F10M10.10, F…
AT5G17870.1	-3.64587	0.0328075	0.00777323	0.0283402	| Symbol: None | plastid-specific ribosomal protein-related, contains similarity to plastid-specific ribosomal protein 6 precursor GI:7578927 from (Spinacia oleracea) | chr5:5907777-5908337 FORWARD | Aliases: MPI7.3, MPI7_3
AT5G55660.1	-3.64587	0.0328075	0.00777323	0.0283402	| Symbol: None | expressed protein, similar to unknown protein (pir::T08929) | chr5:22556601-22560700 FORWARD | Aliases: MDF20.10, MDF20_10
ATMG00060.1	-3.6776	0.0456144	0.0142908	0.0525559	| Symbol: NAD5C | Mitochondrial NADH dehydrogenase subunit 5. The gene is trans-spliced from the three different pre-cursors, NAD5a, NAD5b and NAD5c. | chrM:20571-22086 REVERSE | Aliases: NAD5, NAD5.3, NAD5C
ATMG01360.1	-3.69505	0.0341039	0.00614382	0.0227017	| Symbol: COX1 | cytochrome c oxidase subunit 1 | chrM:349830-351413 REVERSE | Aliases: COX1
AT2G22360.1	-3.73032	0.0294229	0.00790748	0.0294974	| Symbol: None | DNAJ heat shock family protein, similar to SP:Q9S5A3 Chaperone protein dnaJ {Listeria monocytogenes}; contains Pfam profiles PF00226 DnaJ domain, PF01556 DnaJ C terminal region, PF00684 DnaJ central domain (4 repeats) | chr2:9504675-9507695 FORWARD | Aliases: F14M13.24, F14M13_24
AT1G32400.1	-3.73385	0.0061575	0.00288502	0.0107722	| Symbol: TOM2A | senescence-associated family protein, contains Pfam profile PF00335: Tetraspanin family | chr1:11689089-11691478 REVERSE | Aliases: F5D14.17, F5D14_17, TOBAMOVIRUS MULTIPLICATION 2A
AT4G38630.1	-3.73385	0.0061575	0.00288502	0.0107722	| Symbol: AT MCB1 | 26S proteasome regulatory subunit S5A (RPN10), identical to multiubiquitin chain binding protein (MBP1) SP:P55034, GI:1165206 | chr4:18057124-18059534 REVERSE | Aliases: MBP1, MCB1, MULTIUBIQUITIN CHAIN BINDING PROTEIN, MULTIUBIQUITIN CHAIN BINDING PROTEIN 1, T9A14.7
AT2G38000.1	-3.73385	0.0061575	0.00288502	0.0107722	| Symbol: None | chaperone protein dnaJ-related, weak similarity to Chaperone protein dnaJ (Swiss-Prot:Q9ZFC5) (Methylovorus sp.) | chr2:15910038-15912449 REVERSE | Aliases: T8P21.9, T8P21_9
AT2G02790.1	-3.73385	0.0061575	0.00288502	0.0107722	| Symbol: None | calmodulin-binding family protein, very low similarity to SP:P12036 Neurofilament triplet H protein {Homo sapiens}; contains Pfam profile PF00612: IQ calmodulin-binding motif | chr2:788707-790945 FORWARD | Aliases: T20F6.7, T20F6_7
AT3G06350.1	-3.73385	0.0061575	0.00288502	0.0107722	| Symbol: EMB3004 | dehydroquinate dehydratase, putative / shikimate dehydrogenase, putative, similar to dehydroquinate dehydratase/shikimate dehydrogenase (Nicotiana tabacum)(GI:535771), dehydroquinate dehydratase/shikimate:NADP oxidoreductase (Lycopersicon esculentum)(GI:3169883) | chr3:1924368-1927759 REVERSE | Aliases: EMB3004, EMBRYO DEFECTIVE 3004, F24P17.18, F24P17_18
AT2G24060.1	-3.73385	0.0061575	0.00288502	0.0107722	| Symbol: None | translation initiation factor 3 (IF-3) family protein, similar to SP:P33319 Translation initiation factor IF-3 {Proteus vulgaris}; contains Pfam profiles PF00707: Translation initiation factor IF-3, C-terminal domain, PF05198: Translation initiation factor IF-3, N-terminal domain | chr2:10236465-10238638 FORWARD | Aliases: T29E15.26, T29E15_26
AT5G35430.1	-3.73385	0.0061575	0.00288502	0.0107722	| Symbol: None | expressed protein | chr5:13679171-13683245 FORWARD | Aliases: AT5G35440, MOK9.1, MOK9_1
AT5G40170.1	-3.73385	0.0061575	0.00288502	0.0107722	| Symbol: None | disease resistance family protein, contains leucine rich-repeat (LRR) domains Pfam:PF00560, INTERPRO:IPR001611; similar to Cf-4 (Lycopersicon hirsutum) gi:2808683:emb:CAA05268 | chr5:16082319-16084802 REVERSE | Aliases: MSN9.70, MSN9_70
AT4G25960.1	-3.73385	0.0061575	0.00288502	0.0107722	| Symbol: None | similar to multidrug resistance P-glycoprotein, putative [Arabidopsis thaliana] (TAIR:At1g28010.1); similar to multidrug resistance P-glycoprotein (PGP1) [Arabidopsis thaliana] (TAIR:At2g36910.1); similar to P-glycoprotein, putative [Arabidopsis thaliana] (TAIR:At1g10680.1); similar to multidrug resistance P-glycoprotein, putative [Arabidopsis thaliana] (TAIR:At3g28860.1); simila…
AT2G34680.1	-3.73385	0.0061575	0.00288502	0.0107722	| Symbol: AIR9 | similar to leucine-rich repeat family protein [Arabidopsis thaliana] (TAIR:At1g78230.1); similar to putative leucine rich repeat protein [Oryza sativa (japonica cultivar-group)] (GB:XP_476635.1); contains InterPro domain Leucine-rich repeat (InterPro:IPR001611) | chr2:14623701-14636208 REVERSE | Aliases: T29F13.11, T29F13_11
AT4G32520.1	-3.73385	0.0061575	0.00288502	0.0107722	| Symbol: None | glycine hydroxymethyltransferase, putative / serine hydroxymethyltransferase, putative / serine/threonine aldolase, putative, similar to serine hydroxymethyltransferase (Chlamydomonas reinhardtii) GI:17066746; contains Pfam profile PF00464: serine hydroxymethyltransferase | chr4:15689470-15692863 REVERSE | Aliases: L23H3.3
AT5G61140.1	-3.73385	0.0061575	0.00288502	0.0107722	| Symbol: None | DEAD box RNA helicase, putative, similar to ASC-1 complex subunit P200 (Homo sapiens) GI:12061185; contains Pfam profiles PF00270: DEAD/DEAH box helicase, PF00271: Helicase conserved C-terminal domain, PF02889: Sec63 domain | chr5:24607225-24620740 FORWARD | Aliases: MAF19.14, MAF19_14
AT3G16450.1	-3.77719	0.0212355	0.00614382	0.0232064	| Symbol: None | jacalin lectin family protein, similar to SP:Q9SAV1 Myrosinase binding protein-like At1g52030 {Arabidopsis thaliana}; contains Pfam profile: PF01419 jacalin-like lectin domain | chr3:5588495-5589985 FORWARD | Aliases: T2O4.11
AT1G29310.1	-3.77719	0.0212355	0.00614382	0.0232064	| Symbol: None | protein transport protein sec61, putative, similar to PfSec61 (Plasmodium falciparum) GI:3057044; contains Pfam profile PF00344: eubacterial secY protein | chr1:10252292-10254676 FORWARD | Aliases: F28N24.2, F28N24_2
AT1G22800.1	-3.85934	0.0315591	0.00614382	0.0237111	| Symbol: None | expressed protein, similar to Biotin synthesis protein bioC. {Serratia marcescens} (SP:P36571); ESTs gb:Z34075, gb:Z34835 and gb:AA404888 come from this gene | chr1:8071924-8074346 FORWARD | Aliases: T22J18.3, T22J18_3
AT4G38580.1	-3.90878	0.0274824	0.00288502	0.0112769	| Symbol: ATFP6 | heavy-metal-associated domain-containing protein / copper chaperone (CCH)-related, low similarity to copper homeostasis factor (PMID:9701579)(GI:3168840); nearly identical to farnesylated protein TFP6 (GI:4097553); contains Heavy-metal-associated domain PF00403 | chr4:18034445-18035879 FORWARD | Aliases: F20M13.140, F20M13_140, FARNESYLATED PROTEIN 6
AT3G61530.1	-3.90878	0.0274824	0.00288502	0.0112769	| Symbol: None | ketopantoate hydroxymethyltransferase family protein, similar to SP:Q9Y7B6 3-methyl-2-oxobutanoate hydroxymethyltransferase (EC 2.1.2.11) (Ketopantoate hydroxymethyltransferase) {Emericella nidulans}; contains Pfam profile PF02548: Ketopantoate hydroxymethyltransferase | chr3:22782471-22784331 REVERSE | Aliases: F2A19.130
AT4G24090.1	-3.90878	0.0274824	0.00288502	0.0112769	| Symbol: None | expressed protein | chr4:12512746-12514591 FORWARD | Aliases: T19F6.80, T19F6_80
AT3G12050.1	-3.90878	0.0274824	0.00288502	0.0112769	| Symbol: None | Aha1 domain-containing protein, contains Pfam PF05146: Aha1 domain; similar to Protein C14orf3 (HSPC322) (Swiss-Prot:O95433) (Homo sapiens) | chr3:3839108-3841472 FORWARD | Aliases: MEC18.18
AT3G10350.1	-3.90878	0.0274824	0.00288502	0.0112769	| Symbol: None | anion-transporting ATPase family protein, similar to SP:O43681 Arsenical pump-driving ATPase (EC 3.6.3.16) (Arsenite-translocating ATPase) (Arsenical resistance ATPase) (Arsenite-transporting ATPase) (ARSA) (ASNA-I) {Homo sapiens}; contains Pfam profile PF02374: Anion-transporting ATPase; contains non-consensus GA donor splice site at intron 5 | chr3:3208244-3211299 FORWARD | Ali…
AT4G35360.1	-3.90878	0.0274824	0.00288502	0.0112769	| Symbol: None | pantothenate kinase family protein, contains Pfam domain, PF01937: Protein of unknown function; similar to SP:Q9NVE7 Pantothenate kinase 4 (EC 2.7.1.33) (Pantothenic acid kinase 4) (hPanK4) {Homo sapiens} | chr4:16812122-16814750 REVERSE | Aliases: F23E12.80, F23E12_80
AT5G59420.1	-3.90878	0.0274824	0.00288502	0.0112769	| Symbol: None | oxysterol-binding family protein, similar to SP:P16258 Oxysterol-binding protein 1 {Oryctolagus cuniculus}; contains Pfam profile PF01237: Oxysterol-binding protein | chr5:23978806-23982050 FORWARD | Aliases: F2O15.17, F2O15_17
AT1G16860.1	-3.90878	0.0274824	0.00288502	0.0112769	| Symbol: None | merozoite surface protein-related, contains weak similarity to merozoite surface protein (Plasmodium falciparum) gi:12043655:gb:AAG47601 | chr1:5767293-5770552 FORWARD | Aliases: F17F16.16
AT5G23575.1	-3.90878	0.0274824	0.00288502	0.0112769	| Symbol: None | transmembrane protein, putative, similar to cleft lip and palate transmembrane protein 1 (Homo sapiens) GI:4039014; contains Pfam profile PF05602: Cleft lip and palate transmembrane protein 1 (CLPTM1) | chr5:7946313-7950212 FORWARD | Aliases: None
AT4G34350.1	-3.90878	0.0274824	0.00288502	0.0112769	| Symbol: CLB6 | Arabidopsis ISPH is involved in the plastid nonmevalonate pathway of isoprenoid biosynthesis. It was shown to complement the lethal phenotype of E.coli ispH mutant and is therefore most likely encodes a protein with 4-hydroxy-3-methylbut-2-en-1-yl diphosphate reductase activity involved in the last step of mevalonate-independent isopentenyl biosynthesis. | chr4:16428484-16431117 …
AT5G23210.1	-3.90878	0.0274824	0.00288502	0.0112769	| Symbol: SCPL34 | similar to serine carboxypeptidase S10 family protein [Arabidopsis thaliana] (TAIR:At5g08260.1); similar to OSJNBa0038O10.8 [Oryza sativa (japonica cultivar-group)] (GB:XP_473236.1); contains InterPro domain Esterase/lipase/thioesterase (InterPro:IPR000379); contains InterPro domain Serine carboxypeptidase (S10) (InterPro:IPR001563) | chr5:7810686-7815042 FORWARD | Aliases: MKD…
AT1G14380.1	-3.90878	0.0274824	0.00288502	0.0112769	| Symbol: None | calmodulin-binding family protein, contains Pfam profile PF00612: IQ calmodulin-binding motif | chr1:4917583-4921591 REVERSE | Aliases: F14L17.15, F14L17_15
AT1G19910.1	-3.98953	0.0467061	0.00777323	0.0310115	| Symbol: AVA P2 | vacuolar ATP synthase 16 kDa proteolipid subunit 2 / V-ATPase 16 kDa proteolipid subunit 2 (AVAP2) (AVA-P2), identical to SP:Q39039 Vacuolar ATP synthase 16 kDa proteolipid subunit 2 (EC 3.6.3.14) (V-ATPase 16 kDa proteolipid subunit 2 {Arabidopsis thaliana}, nearly identical to vacuolar H+-ATPase proteolipid (16 kDa) subunit GI:755147 from (Gossypium hirsutum) | chr1:6913237-6…
AT3G13150.1	-4.06814	0.0315097	0.00790748	0.0321688	| Symbol: None | pentatricopeptide (PPR) repeat-containing protein, contains Pfam profile PF01535: PPR repeat | chr3:4227747-4229658 REVERSE | Aliases: MJG19.10
AT3G56130.1	-4.13498	0.0226442	0.00288502	0.0119295	| Symbol: None | biotin/lipoyl attachment domain-containing protein, low similarity to SP:Q06881 Biotin carboxyl carrier protein of acetyl-CoA carboxylase (BCCP) {Anabaena sp.}; contains Pfam profile PF00364: Biotin-requiring enzyme | chr3:20837637-20840249 FORWARD | Aliases: F18O21.90
AT3G51660.1	-4.13498	0.0226442	0.00288502	0.0119295	| Symbol: None | macrophage migration inhibitory factor family protein / MIF family protein, contains Pfam profile: PF01187 Macrophage migration inhibitory factor family(MIF) | chr3:19175042-19176151 REVERSE | Aliases: T18N14.40
AT3G57090.1	-4.13498	0.0226442	0.00288502	0.0119295	| Symbol: None | expressed protein | chr3:21139509-21141167 FORWARD | Aliases: F24I3.170
AT1G26880.1	-4.13498	0.0226442	0.00288502	0.0119295	| Symbol: None | 60S ribosomal protein L34 (RPL34A), identical to GB:Q42351, location of EST 105E2T7, gb:T22624 | chr1:9315370-9316716 REVERSE | Aliases: T2P11.7, T2P11_7
AT4G26210.1	-4.13498	0.0226442	0.00288502	0.0119295	| Symbol: None | mitochondrial ATP synthase g subunit family protein, contains Pfam profile: PF04718 mitochondrial ATP synthase g subunit | chr4:13281946-13283411 FORWARD | Aliases: T25K17.20, T25K17_20
AT1G53590.1	-4.13498	0.0226442	0.00288502	0.0119295	| Symbol: None | C2 domain-containing protein | chr1:20000118-20003933 FORWARD | Aliases: F22G10.28
AT2G07360.1	-4.13498	0.0226442	0.00288502	0.0119295	| Symbol: None | SH3 domain-containing protein, contains Pfam profile PF00018: SH3 domain | chr2:3047303-3057174 REVERSE | Aliases: T13E11.13, T13E11_13
AT5G46390.2	-4.13498	0.0226442	0.00288502	0.0119295	| Symbol: None | peptidase S41 family protein, similar to C-terminal peptidase of the D1 protein (Hordeum vulgare subsp vulgare) GI:1296805; contains Pfam profiles PF03572: Peptidase family S41B, PF00595: PDZ domain (Also known as DHR or GLGF) | chr5:18833831-18836574 FORWARD | Aliases: MPL12.19, MPL12_19
AT5G22880.1	-4.22626	0.045989	0.0229749	0.0970979	| Symbol: None | histone H2B, putative, strong similarity to histone H2B-3 Lycopersicon esculentum GI:3021485, H2B Gossypium hirsutum SP:O22582; contains Pfam profile PF00125 Core histone H2A/H2B/H3/H4 | chr5:7651960-7652625 REVERSE | Aliases: MRN17.11, MRN17_11
AT3G49720.1	-4.26048	0.0148044	0.00665187	0.0283402	| Symbol: None | expressed protein | chr3:18450988-18453182 REVERSE | Aliases: T16K5.70
AT3G57560.1	-4.30991	0.00476647	0.00288502	0.0124342	| Symbol: None | aspartate/glutamate/uridylate kinase family protein, similar to acetylglutamate kinase from Porphyra purpurea (SP:P31595), Campylobacter jejuni (GI:6650364) contains Pfam profile PF00696: Amino acid kinase family | chr3:21321802-21323289 REVERSE | Aliases: T8H10.160
AT3G12930.1	-4.30991	0.00476647	0.00288502	0.0124342	| Symbol: None | expressed protein, contains Pfam domain PF02410: Domain of unknown function DUF143 | chr3:4128414-4129963 FORWARD | Aliases: MGH6.4
AT1G67360.1	-4.30991	0.00476647	0.00288502	0.0124342	| Symbol: None | rubber elongation factor (REF) family protein, contains Pfam profile: PF05755 rubber elongation factor protein (REF) | chr1:25240474-25241699 REVERSE | Aliases: F1N21.18
AT1G74020.1	-4.30991	0.00476647	0.00288502	0.0124342	| Symbol: SS2 | strictosidine synthase family protein, similar to strictosidine synthase (Rauvolfia serpentina)(SP:P15324); contains strictosidine synthase domain PF03088 | chr1:27838792-27840970 REVERSE | Aliases: ATSS 2 STRICTOSIDINE SYNTHASE, F2P9.11, F2P9_11, STRICTOSIDINE SYNTHASE 2
AT4G30950.1	-4.30991	0.00476647	0.00288502	0.0124342	| Symbol: FAD6 | omega-6 fatty acid desaturase, chloroplast (FAD6) (FADC), identical to GI:493068 | chr4:15056981-15059794 REVERSE | Aliases: F6I18.140, F6I18_140, FADC, FATTY ACID DESATURASE 6, OMEGA 6 FATTY ACID DESATURASE, OMEGA 6 FATTY ACID DESATURASE, CHLOROPLAST PRECURSOR
AT3G28220.1	-4.30991	0.00476647	0.00288502	0.0124342	| Symbol: None | meprin and TRAF homology domain-containing protein / MATH domain-containing protein, similar to ubiquitin-specific protease 12 (Arabidopsis thaliana) GI:11993471; contains Pfam profile PF00917: MATH domain | chr3:10525641-10527965 FORWARD | Aliases: T19D11.1
AT5G47880.1	-4.30991	0.00476647	0.00288502	0.0124342	| Symbol: ERF1 1 | eukaryotic peptide chain release factor subunit 1-1 (ERF1-1), identical to SP:Q39097 Eukaryotic peptide chain release factor subunit 1-1 (eRF1-1) (Eukaryotic release factor 1-1) (Omnipotent suppressor protein 1 homolog 1) (SUP1 homolog 1) {Arabidopsis thaliana}, eukaryotic release factor 1 homolog GI:1155261 from (Arabidopsis thaliana); contains Pfam profiles: PF03463 eRF1 doma…
AT1G13090.1	-4.30991	0.00476647	0.00288502	0.0124342	| Symbol: CYP71B28 | cytochrome P450 71B28, putative (CYP71B28), Identical to Cytochrome P450 (SP:Q9SAE3) (Arabidopsis thaliana); strong similarity to gb:X97864 cytochrome P450 from Arabidopsis thaliana and is a member of the PF:00067 Cytochrome P450 family. ESTs gb:N65665, gb:T14112, gb:T76255, gb:T20906 and gb:AI100027 come from this gene | chr1:4461804-4463541 FORWARD | Aliases: F3F19.11, F3F1…
AT1G50380.1	-4.30991	0.00476647	0.00288502	0.0124342	| Symbol: None | prolyl oligopeptidase family protein, similar to oligopeptidase B (Leishmania major) GI:4581757; contains Pfam profiles PF00326: prolyl oligopeptidase family, PF02897: Prolyl oligopeptidase, N-terminal beta-propeller domain | chr1:18665977-18670146 FORWARD | Aliases: F14I3.4, F14I3_4
AT3G04260.1	-4.30991	0.00476647	0.00288502	0.0124342	| Symbol: None | SAP domain-containing protein, contains Pfam domain PF02037: SAP domain | chr3:1123030-1127522 REVERSE | Aliases: T6K12.12, T6K12_12
AT3G59840.1	-4.53611	0.0414873	0.00288502	0.0130868	| Symbol: None | expressed protein | chr3:22116499-22117175 REVERSE | Aliases: F24G16.110
AT1G54580.1	-4.53611	0.0414873	0.00288502	0.0130868	| Symbol: ACP2 | acyl carrier protein, chloroplast, putative / ACP, putative, strong similarity to SP:P25701 Acyl carrier protein 2, chloroplast precursor (ACP) {Arabidopsis thaliana}; contains InterPro accession IPR003881: Isochorismatase | chr1:20393100-20394682 FORWARD | Aliases: ACYL CARRIER PROTEIN 2, T22H22.3, T22H22_3
AT4G04470.1	-4.53611	0.0414873	0.00288502	0.0130868	| Symbol: PMP22 | peroxisomal membrane protein 22 kDa (PMP22), identical to peroxisomal membrane protein (Arabidopsis thaliana) gi:3980254:emb:CAA06834 | chr4:2227659-2229256 REVERSE | Aliases: 22 KD PEROXISOMAL MEMBRANE PROTEIN, T26N6.9, T26N6_9
AT4G36530.2	-4.63484	0.0350653	0.00790748	0.03665	| Symbol: None | hydrolase, alpha/beta fold family protein, low similarity to hydrolase (Sphingomonas sp.) GI:3426124; contains Pfam profile PF00561: hydrolase, alpha/beta fold family | chr4:17239961-17241938 REVERSE | Aliases: AP22.96, AP22_96
AT4G11960.1	-4.71104	0.000988128	0.00288502	0.0135914	| Symbol: None | expressed protein, hypothetical protein F7H19.70 - Arabidopsis thaliana, PID:e1310057 | chr4:7174880-7177752 REVERSE | Aliases: F16J13.30, F16J13_30
AT1G47200.1	-4.7812	0.0262035	0.00790748	0.0378072	| Symbol: None | MFP1 attachment factor, putative, contains similarity to MFP1 attachment factor 1 GI:7546725 from (Lycopersicon esculentum) similar to MFP1 attachment factor 1 (Glycine max) gi:7546729:gb:AAF63659 | chr1:17300471-17301257 REVERSE | Aliases: F2G19.18, F2G19_18
AT3G14990.1	-4.8833	0.0112092	0.00614382	0.0300021	| Symbol: None | 4-methyl-5(b-hydroxyethyl)-thiazole monophosphate biosynthesis protein, putative, supporting cDNA gi:11908017:gb:AF326856.1:; contains Pfam profile PF01965:DJ-1/PfpI family; identical to cDNA EST Athsr7 GI:5281061 | chr3:5047421-5049884 FORWARD | Aliases: K15M2.13, K15M2_13
AT3G43540.1	-4.88598	0.0240358	0.00288502	0.0140961	| Symbol: None | expressed protein, hypothetical protein slr1699 - Synechocystis sp. (strain PCC 6803), PIR:S75306 | chr3:15441738-15444175 FORWARD | Aliases: T18D12.110
AT2G30720.1	-4.88598	0.0240358	0.00288502	0.0140961	| Symbol: None | thioesterase family protein, similar to SP:Q9R0X4 48 kDa acyl-CoA thioester hydrolase, mitochondrial precursor (EC 3.1.2.-) {Mus musculus}; contains Pfam profile PF03061: thioesterase family protein | chr2:13096446-13098722 REVERSE | Aliases: T11J7.11, T11J7_11
AT5G01010.1	-4.88598	0.0240358	0.00288502	0.0140961	| Symbol: None | expressed protein | chr5:1279-4993 REVERSE | Aliases: TOPTELOMERE.1, TOPTELOMERE_1
AT2G26800.1	-4.88598	0.0240358	0.00288502	0.0140961	| Symbol: None | hydroxymethylglutaryl-CoA lyase, putative / 3-hydroxy-3-methylglutarate-CoA lyase, putative / HMG-CoA lyase, putative, similar to SP:P35915 Hydroxymethylglutaryl-CoA lyase (EC 4.1.3.4) (HMG-CoA lyase) {Gallus gallus}; contains Pfam profile PF00682: HMGL-like | chr2:11436100-11439773 REVERSE | Aliases: F12C20.16, F12C20_16
AT2G33070.1	-4.88598	0.0240358	0.00288502	0.0140961	| Symbol: None | jacalin lectin family protein, similar to myrosinase-binding protein homolog (Arabidopsis thaliana) GI:2997767, epithiospecifier (Arabidopsis thaliana) GI:16118845; contains Pfam profiles PF01419 jacalin-like lectin family, PF01344 Kelch motif | chr2:14036267-14038151 REVERSE | Aliases: F25I18.19, F25I18_19
AT2G31890.1	-4.88598	0.0240358	0.00288502	0.0140961	| Symbol: None | expressed protein | chr2:13563222-13566844 REVERSE | Aliases: F20M17.7, F20M17_7
AT2G35410.1	-4.91643	0.0170294	0.00539625	0.0265303	| Symbol: None | 33 kDa ribonucleoprotein, chloroplast, putative / RNA-binding protein cp33, putative, similar to SP:P19684 33 kDa ribonucleoprotein, chloroplast precursor {Nicotiana sylvestris}; contains InterPro entry IPR000504: RNA-binding region RNP-1 (RNA recognition motif) (RRM) | chr2:14905407-14906829 FORWARD | Aliases: T32F12.21, T32F12_21
AT5G24650.1	-5.11217	0.00781005	0.00288502	0.0147487	| Symbol: None | mitochondrial import inner membrane translocase subunit Tim17/Tim22/Tim23 family protein, contains Pfam PF02466: Mitochondrial import inner membrane translocase subunit Tim17 | chr5:8437088-8439107 FORWARD | Aliases: K18P6.19, K18P6_19
AT2G28760.1	-5.11217	0.00781005	0.00288502	0.0147487	| Symbol: None | NAD-dependent epimerase/dehydratase family protein, similar to UDP-glucuronic acid decarboxylase Uxs1p from Filobasidiella neoformans GI:14318327; contains Pfam profile PF01370 NAD dependent epimerase/dehydratase family | chr2:12343268-12345898 REVERSE | Aliases: F8N16.5, F8N16_5
AT2G34050.1	-5.11217	0.00781005	0.00288502	0.0147487	| Symbol: None | expressed protein, contains Pfam PS00030: Eukaryotic putative RNA-binding region RNP-1 signature | chr2:14389763-14391358 REVERSE | Aliases: T14G11.17, T14G11_17
AT4G26555.1	-5.11217	0.00781005	0.00288502	0.0147487	| Symbol: None | immunophilin / FKBP-type peptidyl-prolyl cis-trans isomerase family protein, similar to FK506-binding protein (Peptidyl-prolyl cis-trans isomerase) (PPiase) (Rotamase) (SP:P25138) ({Neisseria meningitidis); contains Pfam profile: PF00254 FKBP-type peptidyl-prolyl cis-trans isomerases; similar to FK506-binding protein 39 kDa (Peptidyl-prolyl cis-trans isomerase) (PPiase) (EC 5.2.1…
AT3G46100.1	-5.11217	0.00781005	0.00288502	0.0147487	| Symbol: ATHRS1 | histidyl-tRNA synthetase / histidine--tRNA ligase, identical to histidyl-tRNA synthetase (Arabidopsis thaliana) GI:3659909 | chr3:16939335-16941991 REVERSE | Aliases: F12M12.70, HISTIDYL TRNA SYNTHETASE, HISTIDYL TRNA SYNTHETASE 1
AT3G63150.1	-5.11217	0.00781005	0.00288502	0.0147487	| Symbol: None | GTP-binding protein-related, low similarity to SP:Q38912 RAC-like GTP binding protein ARAC3 (GTP-binding protein ROP6) {Arabidopsis thaliana}; contains Pfam profile PF00036: EF hand (domain) | chr3:23339903-23343704 REVERSE | Aliases: T20O10.250
AT2G46910.1	-5.28711	0.00643075	0.00288502	0.0152534	| Symbol: None | plastid-lipid associated protein PAP / fibrillin family protein, contains Pfam profile PF04755: PAP_fibrillin | chr2:19279350-19281071 FORWARD | Aliases: F14M4.46
AT5G53170.1	-5.28711	0.00643075	0.00288502	0.0152534	| Symbol: FTSH11 | encodes an FtsH protease that is localized to the chloroplast | chr5:21579973-21585229 REVERSE | Aliases: FTSH11, MFH8.11, MFH8_11
AT2G04350.1	-5.28711	0.00643075	0.00288502	0.0152534	| Symbol: None | long-chain-fatty-acid--CoA ligase family protein / long-chain acyl-CoA synthetase family protein (LACS8), similar to LACS 4 (SP:O35547) from Rattus norvegicus, LACS 4 (SP:O60488) from Homo sapiens; contains Pfam HMM hit: AMP-binding enzymes PF00501 | chr2:1515802-1519304 FORWARD | Aliases: T23O15.3, T23O15_3
AT5G07320.1	-5.28711	0.00643075	0.00288502	0.0152534	| Symbol: None | mitochondrial substrate carrier family protein, similar to peroxisomal Ca-dependent solute carrier (Oryctolagus cuniculus) GI:2352427 (mitochondrial carrier superfamily); contains INTERPRO:IPR001993 Mitochondrial substrate carrier family, INTERPRO:IPR002048 calcium-binding EF-hand domain | chr5:2310249-2312083 FORWARD | Aliases: T2I1.30, T2I1_30
AT3G17810.1	-5.46204	0.0460362	0.00288502	0.0157581	| Symbol: None | dihydroorotate dehydrogenase family protein / dihydroorotate oxidase family protein, low similarity to SP:Q12882 Dihydropyrimidine dehydrogenase (NADP+) precursor (EC 1.3.1.2) (DPD) (DHPDHase) (Dihydrouracil dehydrogenase) (Dihydrothymine dehydrogenase) {Homo sapiens}; contains Pfam profile PF01180: Dihydroorotate dehydrogenase | chr3:6094157-6096572 FORWARD | Aliases: MEB5.3
AT3G61200.1	-5.51331	0.0193253	0.00288502	0.015906	| Symbol: None | thioesterase family protein, contains Pfam profile PF03061: thioesterase family protein | chr3:22668430-22669365 REVERSE | Aliases: T20K12.100
AT2G14880.1	-5.86317	0.0220903	0.00288502	0.0169154	| Symbol: None | SWIB complex BAF60b domain-containing protein, contains Pfam profile PF02201: BAF60b domain of the SWIB complex | chr2:6400414-6402020 REVERSE | Aliases: T26I20.4, T26I20_4
AT2G05380.1	-5.86317	0.0220903	0.00288502	0.0169154	| Symbol: GRP3S | glycine-rich protein (GRP3S), identical to cDNA glycine-rich protein 3 short isoform (GRP3S) GI:4206766 | chr2:1966817-1968033 FORWARD | Aliases: F16J10.7, F16J10_7, GLYCINE RICH PROTEIN 3 SHORT ISOFORM
AT1G71695.1	-5.86317	0.0220903	0.00288502	0.0169154	| Symbol: None | peroxidase 12 (PER12) (P12) (PRXR6), identical to SP:Q96520 Peroxidase 12 precursor (EC 1.11.1.7) (Atperox P12) (PRXR6) (ATP4a) {Arabidopsis thaliana} | chr1:26967967-26970350 FORWARD | Aliases: F14O23.6, F14O23_6
AT3G11930.1	-5.86317	0.0220903	0.00288502	0.0169154	| Symbol: None | universal stress protein (USP) family protein, similar to ER6 protein GB:AAD46412 GI:5669654 from (Lycopersicon esculentum); contains Pfam profile PF00582: universal stress protein family | chr3:3776243-3777700 FORWARD | Aliases: MEC18.3
AT5G45620.1	-6.08937	0.00239268	0.00288502	0.0175679	| Symbol: None | 26S proteasome regulatory subunit, putative (RPN9), contains similarity to 26S proteasome subunit p40.5 GI:3618343 from (Homo sapiens) | chr5:18518739-18521344 FORWARD | Aliases: MRA19.2, MRA19_2
AT5G19690.1	-6.08937	0.00239268	0.00288502	0.0175679	| Symbol: STT3A | oligosaccharyl transferase STT3 subunit family protein, similar to SP:P39007 Oligosaccharyl transferase STT3 subunit {Saccharomyces cerevisiae}; contains Pfam profile PF02516: Oligosaccharyl transferase STT3 subunit | chr5:6652518-6658409 FORWARD | Aliases: STAUROSPORIN AND TEMPERATURE SENSITIVE 3 LIKE A, T29J13.110, T29J13_110
AT4G13200.1	-6.2643	0.00770792	0.00288502	0.0180726	| Symbol: None | expressed protein, hypothetical protein sll1769 - Synechocystis sp,PID:d1018406 | chr4:7668146-7669197 REVERSE | Aliases: F17N18.90, F17N18_90
AT1G06700.1	-6.2643	0.00770792	0.00288502	0.0180726	| Symbol: None | serine/threonine protein kinase, putative, similar to Pto kinase interactor 1 (Pti1)(Lycopersicon esculentum) gi:3668069:gb:AAC61805 | chr1:2052623-2055250 REVERSE | Aliases: F4H5.21, F4H5_21
AT5G47040.1	-6.31557	0.0449752	0.00288502	0.0182205	| Symbol: None | Lon protease homolog 1, mitochondrial (LON), identical to Lon protease homolog 1 mitochondrial precursor SP:O64948 from (Arabidopsis thaliana) | chr5:19110583-19115942 REVERSE | Aliases: MQD22.18, MQD22_18
AT4G00290.1	-6.43924	0.0396719	0.00288502	0.0185773	| Symbol: None | mechanosensitive ion channel domain-containing protein / MS ion channel domain-containing protein, weak similarity to SP:P77338 Potassium efflux system kefA {Escherichia coli}; contains Pfam profile PF00924: Mechanosensitive ion channel | chr4:122881-125589 REVERSE | Aliases: A_IG005I10.9, A_IG005I10_9, F5I10.9, F5I10_9
AT4G39520.1	-6.4905	0.0088718	0.00288502	0.0187252	| Symbol: None | GTP-binding protein, putative, similar to SP:Q9Y295 Developmentally regulated GTP-binding protein 1 (DRG 1) {Homo sapiens}; contains Pfam profiles PF02824: TGS domain, PF01018: GTP1/OBG family | chr4:18370962-18374134 REVERSE | Aliases: F23K16.150, F23K16_150
AT1G20816.1	-6.66543	0.0012101	0.00288502	0.0192299	| Symbol: None | expressed protein | chr1:7233757-7235117 FORWARD | Aliases: F2D10.33, F2D10_33
AT3G16410.1	-6.89163	0.0176827	0.00288502	0.0198825	| Symbol: None | jacalin lectin family protein, similar to myrosinase-binding protein homolog (Arabidopsis thaliana) GI:2997767, epithiospecifier (Arabidopsis thaliana) GI:16118845; contains Pfam profiles PF01419 jacalin-like lectin family, PF01344 Kelch motif | chr3:5572000-5574540 FORWARD | Aliases: T2O4.17
AT2G33830.1	-7.06657	0.000548464	0.00288502	0.0203872	| Symbol: None | dormancy/auxin associated family protein, contains Pfam profile: PF05564 dormancy/auxin associated protein | chr2:14316600-14317415 REVERSE | Aliases: T1B8.13, T1B8_13
AT5G11880.1	-7.2415	0.0086858	0.00288502	0.0208919	| Symbol: None | diaminopimelate decarboxylase, putative / DAP carboxylase, putative, similar to diaminopimelate decarboxylase (Arabidopsis thaliana) GI:6562332; contains Pfam profiles PF02784: Pyridoxal-dependent decarboxylase pyridoxal binding domain, PF00278: Pyridoxal-dependent decarboxylase C-terminal sheet domain | chr5:3827623-3829987 REVERSE | Aliases: F14F18.50, F14F18_50
AT5G16990.1	-7.29276	0.027419	0.00288502	0.0210398	| Symbol: None | NADP-dependent oxidoreductase, putative, strong similarity to probable NADP-dependent oxidoreductase (zeta-crystallin homolog) P1 (SP:Q39172)(gi:886428) and P2 (SP:Q39173)(gi:886430), Arabidopsis thaliana | chr5:5581661-5584032 REVERSE | Aliases: F2K13.140, F2K13_140
AT5G02450.1	-7.64263	0.00219627	0.00288502	0.0220491	| Symbol: None | 60S ribosomal protein L36 (RPL36C), 60S ribosomal protein L36, Arabidopsis thaliana, EMBL:AC004684 | chr5:533119-534635 FORWARD | Aliases: T22P11.40, T22P11_40
AT5G49840.1	-7.64263	0.00219627	0.00288502	0.0220491	| Symbol: None | ATP-dependent Clp protease ATP-binding subunit ClpX, putative, similar to CLP protease regulatory subunit CLPX GI:2674203 from (Arabidopsis thaliana); non-consensus splice donor GC at exon 4; non-consensus splice donor AA at exon 7 | chr5:20272469-20276261 FORWARD | Aliases: K21G20.5, K21G20_5
AT2G33590.1	-8.04376	0.00017358	0.00288502	0.0232064	| Symbol: None | cinnamoyl-CoA reductase family, similar to cinnamoyl-CoA reductase from Pinus taeda (GI:17978649), Eucalyptus gunnii (GI:2058311) | chr2:14231344-14233678 FORWARD | Aliases: F4P9.36, F4P9_36
AT3G52500.1	-8.39363	0.0324038	0.00288502	0.0242158	| Symbol: None | aspartyl protease family protein, contains Pfam PF00026: eukaryotic aspartyl protease | chr3:19476477-19478364 REVERSE | Aliases: F22O6.120
AT1G29965.1	-9.19589	0.0100596	0.00288502	0.0265303	| Symbol: None | 60S ribosomal protein L18A (RPL18aA), JRW | chr1:10498294-10499446 REVERSE | Aliases: None
AT1G62820.1	-9.37082	0.0301538	0.00288502	0.027035	| Symbol: None | calmodulin, putative, similar to calmodulin SP:P04465 from (Trypanosoma brucei gambiense); contains INTERPRO:IPR002048 calcium-binding EF-hand domain | chr1:23267336-23268014 REVERSE | Aliases: F23N19.25, F23N19_25
AT1G19870.1	-9.42209	0.000414195	0.00288502	0.0271829	| Symbol: None | calmodulin-binding family protein, contains Pfam profile: PF00612 IQ calmodulin-binding motif | chr1:6895017-6898600 REVERSE | Aliases: F6F9.8, F6F9_8
AT4G13170.1	-9.82322	0.00244975	0.00288502	0.0283402	| Symbol: None | 60S ribosomal protein L13A (RPL13aC), ribosomal protein L13a -Lupinus luteus,PID:e1237871 | chr4:7654940-7656561 REVERSE | Aliases: F17N18.60, F17N18_60
AT1G33360.1	-9.82322	0.00244975	0.00288502	0.0283402	| Symbol: None | ATP-dependent Clp protease ATP-binding subunit ClpX, putative, similar to CLP protease regulatory subunit CLPX GI:2674203 from (Arabidopsis thaliana) | chr1:12091857-12096005 FORWARD | Aliases: F10C21.5
AT5G39850.1	-9.87448	0.0479103	0.00288502	0.0284881	| Symbol: None | 40S ribosomal protein S9 (RPS9C), 40S ribosomal protein S9 - Chlamydomonas sp.,EMBL:AU066528 | chr5:15967250-15968653 FORWARD | Aliases: MYH19.10, MYH19_10
AT3G53520.2	-11.2015	0.00337491	0.00288502	0.0323167	| Symbol: UXS1 | NAD-dependent epimerase/dehydratase family protein, similar to UDP-glucuronic acid decarboxylase Uxs1p from Filobasidiella neoformans GI:14318327; contains Pfam profile PF01370 NAD dependent epimerase/dehydratase family | chr3:19852613-19855285 FORWARD | Aliases: ATUXS1, F4P12.220, UDP GLUCURONIC ACID DECARBOXYLASE 1
AT4G29040.1	-11.9525	0.00222112	0.00288502	0.0344833	| Symbol: RPT2A | 26S proteasome AAA-ATPase subunit (RPT2a), almost identical to 26S proteasome AAA-ATPase subunit RPT2a (GI:6652880) {Arabidopsis thaliana}; Drosophila melanogaster 26S proteasome subunit 4 ATPase, PID:g1066065 | chr4:14312309-14314568 FORWARD | Aliases: 26S PROTEASOME AAA ATPASE SUBUNIT RPT2A, F19B15.70, F19B15_70
AT3G11250.1	-13.9069	0.00345535	0.00288502	0.0401218	| Symbol: None | 60S acidic ribosomal protein P0 (RPP0C), similar to 60S acidic ribosomal protein P0 GI:2088654 (Arabidopsis thaliana) | chr3:3521366-3523006 FORWARD | Aliases: F11B9.17
AT2G34630.2	-14.8841	0.00401938	0.00288502	0.042941	| Symbol: None | similar to geranyl diphosphate synthase, putative / GPPS, putative / dimethylallyltransferase, putative / prenyl transferase, putative [Arabidopsis thaliana] (TAIR:At1g17050.1); similar to geranyl diphosphat synthase [Quercus robur] (GB:CAC20852.1); contains InterPro domain Polyprenyl synthetase (InterPro:IPR000092) | chr2:14585632-14588806 FORWARD | Aliases: T31E10.3, T31E10_3
AT3G10610.1	-25.5096	3.60171e-05	0.00288502	0.0735957	| Symbol: None | 40S ribosomal protein S17 (RPS17C), similar to 40S ribosomal protein S17 GB:AAD50774 (Lycopersicon esculentum) | chr3:3319041-3320154 FORWARD | Aliases: F13M14.10
